# Supplementary material for: Phenotypic decanalization driven by social determinants could explain variance patterns for glycemia in adult urban Argentinian population
Source: Sci Rep. 2022 Jun 27;12:10865. doi: 10.1038/s41598-022-15041-9 (PMC9237041; doi:10.1038/s41598-022-15041-9)
Supplement: Supplementary file 2 — Supplementary Information 1. [file 41598_2022_15041_MOESM2_ESM.csv]

sex	density	utilities	education_ind	education_HH	income	work_time	age	alcohol	salt	phys_activ	sedentarism	daily_fv	glycemia
1	1	0.785714285714284	3	3	40000	1	32	0	1	1	360	0.86	84
2	0.333333333333333	0.785714285714284	3	3	45000	0	84	0	0	1	240	5	72
1	0.5	0.785714285714284	2	2	16000	0	76	0	0	2	660	3.43	74
2	0.333333333333333	0.785714285714284	3	3	37000	0	63	0	1	1	480	0	248
2	2	0.785714285714284	3	3	27000	1	59	0	1	3	300	1.57	71
1	1.33333333333333	0.785714285714284	3	3	40000	2	52	0	2	2	60	1.71	70
1	1	0.785714285714284	3	3	25000	3	29	1	2	1	300	1.43	60
1	2	0.785714285714284	3	3	37000	2	45	0	1	2	480	2	87
2	0.5	0.785714285714284	3	3	50000	2	38	0	3	1	420	0.86	86
1	1.33333333333333	0.785714285714284	3	3	35000	2	55	1	2	3	420	1.43	70
2	0.5	0.785714285714284	3	3	30000	0	58	1	0	1	360	3	85
1	1.5	0.785714285714284	3	3	60000	3	32	0	2	3	180	0.74	86
2	1	0.785714285714284	3	3	70000	2	36	1	3	2	240	3	70
2	0.5	0.785714285714284	3	3	70000	2	33	2	1	3	480	4	53
2	0.333333333333333	0.785714285714284	3	3	50000	0	70	0	1	2	300	6	47
2	1.5	0.785714285714284	3	3	50000	0	77	0	2	1	180	0.29	48
2	2	0.785714285714284	3	3	23000	1	58	0	1	1	360	5.5	59
2	1	0.785714285714284	2	3	60000	2	62	1	1	1	480	0.86	98
2	0.5	0.785714285714284	3	3	70000	3	62	0	0	2	540	3.43	103
1	1	0.785714285714284	3	3	40000	3	38	0	3	1	240	0.36	92
2	0.5	0.785714285714284	2	1	15000	1	75	0	1	1	30	2.29	24
1	1.5	0.785714285714284	3	3	70000	3	43	2	1	2	180	1.71	69
2	1	0.785714285714284	3	3	50000	1	44	0	0	2	480	2.86	75
2	0.5	0.785714285714284	2	2	8000	0	76	0	0	1	720	0.43	95
1	0.666666666666667	0.785714285714284	2	2	35000	1	58	0	0	2	240	1.86	98
2	1.25	0.785714285714284	2	2	46000	3	41	0	1	2	180	1.71	76
1	1	0.785714285714284	3	3	26000	0	63	0	2	3	180	2.57	85
2	0.5	0.785714285714284	2	2	8000	0	72	0	0	2	180	2	56
1	0.666666666666667	0.785714285714284	3	3	80000	3	33	1	3	3	540	1.57	38
2	0.666666666666667	0.785714285714284	3	3	50000	2	55	0	1	2	540	1.71	109
1	1	0.785714285714284	3	3	100000	2	44	0	0	2	480	0.86	55
2	0.25	0.785714285714284	3	3	45000	0	72	0	3	2	180	3	67
1	0.333333333333333	0.785714285714284	3	3	10000	1	63	0	1	2	300	0.57	98
1	0.666666666666667	0.785714285714284	2	2	16000	1	71	0	0	1	60	2.43	93
2	0.5	0.785714285714284	3	3	70000	2	71	0	1	3	360	3	62
1	0.666666666666667	0.785714285714284	3	3	20000	0	77	0	1	2	240	1.86	83
2	1	0.624999999999997	2	2	10000	3	41	0	0	2	300	4	87
2	1	0.399999999999997	3	3	13000	0	52	0	3	3	900	1	88
1	0.5	0.785714285714284	3	3	80000	3	55	0	1	2	420	0.86	80
2	0.25	0.785714285714284	3	3	20000	0	67	0	0	2	360	0.14	107
2	1.33333333333333	0.624999999999997	3	3	32000	1	29	0	1	2	120	3	78
2	1	0.785714285714284	3	3	20000	3	45	0	0	3	300	4	66
2	0.25	0.785714285714284	3	3	40000	1	89	0	2	2	180	3	76
2	1.66666666666667	0.785714285714284	3	3	20800	0	70	0	1	1	420	2.57	79
1	0.666666666666667	0.785714285714284	3	3	30000	2	30	0	0	2	180	1.29	75
1	0.5	0.785714285714284	3	3	38000	3	39	0	1	3	720	5	71
1	0.333333333333333	0.785714285714284	3	3	25000	2	60	0	3	2	360	2.14	90
1	0.666666666666667	0.785714285714284	3	2	20000	0	75	0	0	1	240	3	101
1	1	0.785714285714284	3	3	50000	2	26	1	2	3	300	1.29	78
2	1	0.785714285714284	2	3	25000	0	73	1	2	1	120	1.43	62
1	1	0.785714285714284	3	3	70000	2	50	0	1	3	360	0.29	89
2	0.5	0.785714285714284	2	2	12000	0	84	0	2	1	180	1.29	84
2	1	0.785714285714284	1	2	12000	1	52	0	1	2	180	0.43	82
1	3	0.624999999999997	2	2	14000	3	27	0	1	2	120	2.57	80
1	1.5	0.785714285714284	3	3	35000	3	27	1	1	2	180	1.43	104
2	1.4	0.499999999999996	3	3	30000	2	40	0	2	2	360	3	31
1	1	0.785714285714284	3	3	70000	3	34	0	3	1	300	2.5	77
2	0.25	0.785714285714284	3	3	13000	0	54	0	1	2	60	3	76
1	1	0.785714285714284	2	2	25000	0	83	0	1	1	300	2.71	105
2	0.666666666666667	0.785714285714284	3	3	90000	2	30	1	1	2	540	1.43	43
2	0.75	0.785714285714284	3	3	40000	0	49	0	1	2	480	3.71	87
1	1	0.785714285714284	2	2	49000	2	54	1	1	2	240	0.57	94
1	0.666666666666667	0.785714285714284	3	3	85000	2	36	1	1	3	570	4.29	80
2	1	0.785714285714284	2	2	25000	2	59	0	1	2	60	3.14	87
2	1.25	0.785714285714284	3	3	44000	0	47	0	1	2	60	2.86	37
1	0.333333333333333	0.785714285714284	3	3	93000	2	75	0	1	1	300	0.29	87
1	0.5	0.785714285714284	3	3	28000	3	30	1	2	2	360	1	76
1	0.5	0.785714285714284	3	3	15000	1	48	0	0	1	300	1.71	78
1	1	0.785714285714284	3	3	70000	3	31	1	2	3	360	3.71	92
2	2	0.785714285714284	2	2	9000	1	39	0	0	1	180	1.71	74
1	1	0.785714285714284	2	2	20000	2	37	0	3	2	240	1.29	73
2	1.5	0.785714285714284	3	3	15000	1	33	0	1	1	540	0.14	87
1	0.5	0.785714285714284	1	1	8000	0	74	0	1	2	240	2	167
2	0.333333333333333	0.785714285714284	3	3	60000	1	41	0	0	3	300	5.14	66
1	0.333333333333333	0.499999999999996	2	2	8700	2	68	0	3	2	180	2.57	60
1	0.6	0.785714285714284	3	3	65000	1	41	0	0	1	480	1	94
2	1	0.785714285714284	3	3	60000	2	37	0	3	1	480	1	76
2	1.5	0.624999999999997	3	3	40000	3	30	0	1	1	120	3	73
2	0.5	0.399999999999997	3	3	50000	3	39	1	3	2	480	1	68
1	1.5	0.785714285714284	3	3	20000	3	53	0	1	1	480	1.86	78
2	1	0.624999999999997	3	3	10000	1	39	0	0	2	180	2.43	65
1	1	0.785714285714284	3	3	45000	2	40	2	1	2	90	1.57	78
2	1	0.785714285714284	2	3	17000	0	68	0	1	1	120	1	40
1	1.33333333333333	0.785714285714284	3	3	32000	2	40	1	1	2	240	4	79
2	1	0.785714285714284	3	3	55000	1	52	0	2	3	240	5	78
1	1.5	0.785714285714284	3	3	50000	2	71	0	0	1	240	3.71	86
1	0.666666666666667	0.785714285714284	3	3	40000	0	72	0	1	2	360	2.14	87
2	0.25	0.785714285714284	3	3	12000	0	84	0	0	3	300	2	71
2	0.25	0.785714285714284	3	3	25000	0	61	0	1	2	240	7	81
2	1	0.785714285714284	3	3	45000	2	32	1	1	2	180	3.43	67
2	1.5	0.785714285714284	3	3	100000	1	43	0	0	3	240	4	81
1	0.5	0.785714285714284	3	3	40000	2	26	1	2	1	840	2.29	78
2	1	0.785714285714284	1	2	6000	0	69	0	3	1	60	1.57	48
1	0.75	0.785714285714284	3	3	70000	2	45	0	1	1	600	6	101
1	0.5	0.785714285714284	2	2	30000	2	29	0	1	3	480	2.57	86
1	1	0.785714285714284	3	3	50000	1	38	0	1	2	300	7	93
2	0.333333333333333	0.785714285714284	3	3	75000	3	30	0	2	3	180	3	85
2	0.25	0.785714285714284	3	3	40000	2	55	0	1	3	360	7	53
2	1	0.785714285714284	3	3	50000	3	48	0	1	1	480	3.71	103
2	1	0.785714285714284	3	3	15000	1	48	0	1	2	180	0.43	69
2	1	0.785714285714284	3	3	52000	3	27	0	2	1	600	0.29	36
1	0.75	0.785714285714284	3	3	35000	0	54	0	1	2	120	1.57	67
2	0.666666666666667	0.785714285714284	3	3	130000	3	43	0	1	3	240	4.43	66
2	0.666666666666667	0.785714285714284	3	3	40000	1	33	0	3	3	300	4	76
2	2	0.785714285714284	3	3	40000	2	28	0	1	1	180	2	73
1	1.33333333333333	0.785714285714284	3	3	45000	3	48	0	1	2	300	1.86	71
1	0.5	0.785714285714284	3	3	45000	3	35	1	2	2	180	1.14	99
1	0.25	0.785714285714284	3	3	50000	3	68	1	0	1	600	1.43	123
2	0.25	0.785714285714284	3	3	18000	0	74	1	3	1	60	2	51
2	0.5	0.785714285714284	3	3	90000	0	72	0	0	1	360	1.43	95
2	0.666666666666667	0.785714285714284	3	3	65000	2	32	1	1	2	180	6	78
1	1.25	0.785714285714284	3	3	45000	2	41	0	1	1	480	3	81
1	1	0.785714285714284	3	3	90000	2	28	0	0	1	540	0.14	100
1	1	0.785714285714284	3	3	60000	0	58	0	1	2	240	3.14	50
1	1	0.785714285714284	3	3	20000	2	37	0	3	1	480	1.14	74
1	1.33333333333333	0.785714285714284	3	3	45000	3	55	2	0	2	270	0.71	79
1	2	0.785714285714284	2	2	30000	3	44	0	3	1	300	1.5	96
2	0.5	0.785714285714284	3	3	16000	2	65	0	1	2	90	2	86
2	0.5	0.785714285714284	3	3	15000	1	66	0	1	1	120	3	66
2	0.333333333333333	0.785714285714284	3	3	30000	0	65	0	2	2	180	3	101
2	1	0.785714285714284	3	3	37000	1	57	0	3	2	240	2	78
2	0.333333333333333	0.785714285714284	3	3	30000	0	60	0	1	2	240	2.14	84
2	1	0.785714285714284	3	3	23000	3	33	0	1	1	720	2.57	77
2	0.666666666666667	0.785714285714284	1	3	41000	1	35	1	0	1	300	1.29	87
2	1	0.785714285714284	2	2	16000	1	52	0	1	3	90	1.14	36
2	1	0.785714285714284	3	3	25000	2	39	0	0	1	660	5	52
2	0.5	0.785714285714284	3	3	28000	0	67	0	0	1	240	1.43	78
1	2	0.785714285714284	2	3	33000	2	47	0	2	2	60	2.57	96
2	0.666666666666667	0.785714285714284	3	3	18000	0	78	0	0	2	240	2.43	85
1	0.666666666666667	0.785714285714284	3	3	30000	2	39	0	3	1	600	0.29	110
1	0.25	0.399999999999997	3	3	25000	2	64	0	2	2	300	0.71	68
1	1	0.399999999999997	3	3	40000	2	52	1	3	2	480	0.71	86
2	2	0.399999999999997	3	3	28000	2	27	2	1	1	420	0.14	78
1	0.666666666666667	0.785714285714284	3	3	35000	2	30	0	3	2	480	0.86	98
2	1	0.785714285714284	3	3	12000	2	56	0	2	1	240	1.43	96
1	1	0.785714285714284	3	3	40000	2	46	0	1	2	540	2	77
1	0.8	0.785714285714284	3	3	80000	2	52	0	0	2	240	3	89
2	0.5	0.785714285714284	3	3	90000	2	56	0	1	2	300	2	80
2	1	0.785714285714284	1	3	45000	0	80	0	2	1	420	3.43	75
2	0.25	0.785714285714284	3	3	35000	0	84	0	1	1	240	3	45
2	0.75	0.785714285714284	3	3	15000	0	55	0	1	1	120	0.29	42
2	1	0.785714285714284	3	3	60000	2	28	2	1	3	180	3	46
2	0.25	0.785714285714284	3	3	25000	0	79	0	3	2	240	4	62
2	0.8	0.785714285714284	1	1	33000	1	60	0	1	1	300	2	104
1	1	0.785714285714284	3	3	40000	3	36	0	0	1	480	1	63
2	0.714285714285714	0.499999999999996	3	3	4000	2	46	0	0	3	60	3	111
1	0.5	0.785714285714284	3	3	35000	2	41	1	0	2	360	0.86	120
1	0.5	0.785714285714284	2	2	45000	0	76	0	0	1	360	2.57	36
2	1	0.785714285714284	2	2	8000	2	28	0	2	2	480	2	76
2	0.666666666666667	0.785714285714284	3	3	25000	2	34	0	1	3	120	2.86	73
2	0.5	0.785714285714284	3	3	37000	1	49	0	1	3	360	2.29	36
2	0.5	0.785714285714284	3	3	17000	0	78	0	2	2	300	4	94
2	1	0.785714285714284	3	3	20500	2	29	1	2	3	480	2.29	54
2	1	0.785714285714284	2	2	45000	1	35	1	2	3	30	7	69
1	0.333333333333333	0.785714285714284	3	3	10000	1	52	0	0	2	300	5	76
2	0.75	0.785714285714284	3	3	60000	1	60	1	2	1	300	2.43	100
2	0.5	0.785714285714284	1	1	7000	0	79	0	0	1	420	2.29	57
2	1.33333333333333	0.785714285714284	3	3	40000	0	37	0	1	1	60	2.43	67
2	1	0.785714285714284	3	3	50000	1	34	1	3	2	300	0.57	86
1	0.75	0.785714285714284	3	3	70000	2	42	0	0	2	480	2.43	81
1	0.25	0.785714285714284	3	3	30000	3	54	1	2	1	180	0.57	46
1	1	0.785714285714284	1	1	23000	0	65	0	3	2	300	0.29	95
2	1	0.785714285714284	3	3	67000	2	29	0	1	3	120	2.43	70
1	1	0.785714285714284	3	3	50000	3	56	0	3	2	480	2	74
1	1	0.785714285714284	1	3	25000	2	69	0	1	2	720	2.29	80
2	0.333333333333333	0.785714285714284	2	2	15000	0	73	0	2	1	120	1.29	37
1	0.5	0.785714285714284	3	3	40000	2	65	0	1	1	510	0.86	66
2	2	0.785714285714284	2	2	35000	0	86	0	1	1	600	0.86	73
1	1.33333333333333	0.785714285714284	3	3	40000	2	35	0	0	2	540	9	89
2	1.5	0.785714285714284	2	2	26000	0	63	0	1	2	180	0.57	111
2	0.5	0.785714285714284	3	3	4000	1	45	0	1	2	480	3.86	48
2	1	0.785714285714284	3	3	35000	0	34	0	0	2	240	1.86	84
2	1.33333333333333	0.785714285714284	3	3	30000	0	46	0	2	2	180	1	88
1	1	0.785714285714284	3	3	60000	2	40	0	1	2	120	1.29	73
1	0.333333333333333	0.785714285714284	3	3	30000	1	31	0	1	3	180	2	76
2	0.75	0.785714285714284	3	3	100000	2	47	0	1	1	240	2	65
2	0.6	0.785714285714284	2	3	50000	0	66	1	0	2	120	3.71	63
1	1	0.785714285714284	3	3	70000	3	42	0	3	3	300	0.71	70
2	0.5	0.785714285714284	3	3	27000	2	30	0	0	2	600	4	94
1	0.666666666666667	0.785714285714284	2	2	35000	0	71	0	3	2	180	2.29	76
2	0.666666666666667	0.785714285714284	3	3	40000	0	71	0	3	1	120	1.5	86
2	0.5	0.785714285714284	2	2	15000	0	73	0	0	2	240	3	88
2	0.333333333333333	0.785714285714284	2	2	15000	0	84	0	0	3	240	3.14	82
2	0.75	0.785714285714284	3	3	40000	0	47	0	1	3	60	3.71	82
2	0.5	0.785714285714284	2	3	37000	1	64	1	2	2	180	2	85
1	0.8	0.785714285714284	3	3	80000	2	27	0	0	3	270	3.43	92
2	0.5	0.785714285714284	2	2	7000	1	69	0	1	3	180	2.43	53
2	0.333333333333333	0.785714285714284	3	3	10000	0	71	0	0	2	120	4	92
2	0.5	0.785714285714284	3	3	13000	1	50	0	1	2	180	0.43	79
2	4	0.785714285714284	3	3	12000	1	53	0	0	1	240	2.29	86
1	0.5	0.785714285714284	3	3	30000	3	31	1	0	2	660	2.43	92
2	1	0.785714285714284	3	3	47000	3	50	0	0	2	480	2	74
2	0.333333333333333	0.785714285714284	3	3	30000	1	81	0	0	2	240	8.29	79
2	1	0.399999999999997	3	3	28000	1	58	1	1	1	360	2.43	92
1	2	0.785714285714284	3	3	32000	3	47	0	2	3	120	2.86	93
2	0.5	0.785714285714284	3	3	25000	2	45	0	1	3	240	1.43	37
1	0.666666666666667	0.785714285714284	3	2	16000	1	72	0	1	1	120	0.57	31
1	0.333333333333333	0.785714285714284	3	3	40000	2	26	0	2	2	360	2.86	36
2	0.666666666666667	0.785714285714284	3	3	36000	2	56	1	0	3	660	4	84
2	0.75	0.785714285714284	3	2	30000	0	78	0	0	2	180	1.29	88
1	1.33333333333333	0.785714285714284	3	3	100000	2	42	0	3	3	240	1.57	70
1	0.333333333333333	0.785714285714284	3	3	50000	2	36	0	2	2	720	0.93	43
2	1	0.785714285714284	2	2	42000	2	43	1	1	1	30	4	53
1	0.5	0.785714285714284	3	3	40000	3	28	0	3	3	480	2.86	71
2	0.666666666666667	0.785714285714284	2	2	16000	3	71	0	0	2	420	5	66
2	0.5	0.785714285714284	3	3	20000	1	83	0	2	2	300	2.5	36
2	0.5	0.785714285714284	3	3	40000	0	72	0	0	1	240	2.43	88
1	1.5	0.624999999999997	3	3	8000	1	39	0	1	1	300	3.57	84
1	0.666666666666667	0.785714285714284	3	3	22000	0	80	0	0	2	120	2.43	72
2	0.666666666666667	0.785714285714284	3	3	25000	1	49	0	3	1	180	1.71	39
2	1	0.785714285714284	3	3	56000	0	54	1	1	2	60	5	46
1	1	0.624999999999997	2	2	13000	2	56	2	1	2	120	0.57	88
2	0.666666666666667	0.785714285714284	3	3	80000	0	72	0	0	2	120	3	81
2	0.25	0.624999999999997	3	3	27000	0	80	0	2	1	150	3.29	54
2	1.5	0.785714285714284	2	3	50000	0	62	0	2	2	180	4	100
2	0.5	0.785714285714284	3	3	24000	2	41	1	1	3	240	3	20
1	0.5	0.785714285714284	3	3	13000	3	67	0	0	3	180	0.57	105
2	0.5	0.785714285714284	3	3	15000	1	46	0	1	2	45	1.26	89
2	0.5	0.785714285714284	3	3	50000	3	30	0	1	2	600	2.71	78
2	0.666666666666667	0.785714285714284	2	2	1190	0	70	0	1	2	210	4	63
1	1	0.785714285714284	3	3	50000	2	38	0	2	2	480	2.29	44
2	1	0.785714285714284	3	3	20000	2	32	0	0	2	480	1.43	52
1	0.5	0.785714285714284	2	2	8000	2	75	0	1	2	300	1.43	132
1	2	0.399999999999997	3	3	30000	0	31	0	1	3	180	4	65
2	1.5	0.785714285714284	3	3	30000	3	51	0	1	2	120	2.71	76
1	0.5	0.624999999999997	3	3	45000	2	37	2	1	2	480	1	73
2	1	0.399999999999997	3	3	80000	1	28	0	1	2	480	0.86	76
2	1	0.785714285714284	3	3	40000	0	61	0	1	2	360	3.14	94
2	0.4	0.785714285714284	3	3	15000	0	72	0	0	2	240	5	94
1	0.333333333333333	0.785714285714284	3	3	8000	0	86	0	0	2	360	4	66
2	1	0.785714285714284	3	3	10000	1	42	0	1	1	480	0.43	96
1	1	0.785714285714284	3	3	45000	3	43	0	1	3	60	3.57	93
2	0.5	0.785714285714284	3	3	80000	2	32	1	3	2	270	0.57	72
2	0.5	0.785714285714284	3	3	42000	2	52	0	1	2	420	2.43	72
2	0.5	0.785714285714284	3	3	22200	1	52	0	1	2	120	0.71	79
1	0.666666666666667	0.785714285714284	2	2	28000	1	77	0	1	3	120	2.43	77
2	0.5	0.785714285714284	3	3	60000	0	55	0	1	2	120	2	48
1	1	0.785714285714284	3	3	35000	2	28	0	1	2	360	0.86	81
2	0.666666666666667	0.785714285714284	3	3	40000	2	40	0	2	2	480	2.57	51
1	0.5	0.785714285714284	3	3	55000	2	30	0	2	1	540	1.43	70
1	1	0.785714285714284	3	3	80000	2	31	2	1	2	720	1.57	87
1	1	0.785714285714284	3	3	20000	0	72	1	1	1	60	1.14	122
2	3	0.785714285714284	3	3	60000	0	66	0	2	2	60	1.57	73
2	0.5	0.785714285714284	2	2	12000	0	82	0	1	2	180	1.57	54
2	0.666666666666667	0.785714285714284	3	3	17000	0	68	0	0	1	300	4	79
2	0.666666666666667	0.785714285714284	3	3	25000	3	44	0	3	1	600	2.57	70
1	2	0.785714285714284	2	2	40000	2	40	0	1	1	480	0.29	89
2	0.333333333333333	0.785714285714284	3	3	8900	0	68	0	0	2	180	0.43	99
2	1	0.785714285714284	3	3	20000	1	38	0	1	2	60	1.86	75
2	0.5	0.785714285714284	3	3	40000	0	31	0	2	1	480	2.14	87
1	0.666666666666667	0.785714285714284	3	3	20000	0	73	0	2	2	300	1.14	93
2	0.333333333333333	0.785714285714284	2	2	10000	0	71	0	2	2	180	1.14	100
1	3	0.785714285714284	3	3	12000	2	33	0	1	3	60	0.43	44
2	1.5	0.785714285714284	3	3	30000	3	47	0	0	1	540	3	57
2	1	0.624999999999997	2	2	1190	0	70	0	0	2	240	3.29	41
2	0.333333333333333	0.624999999999997	3	3	55000	0	84	0	0	1	120	2.29	88
2	0.75	0.785714285714284	3	3	53000	2	39	0	3	1	480	1.86	40
1	1	0.785714285714284	3	3	90000	2	60	1	0	2	360	1.57	87
2	1	0.785714285714284	3	3	25000	2	67	0	0	1	480	3	86
2	2	0.624999999999997	3	3	12000	2	50	0	2	2	120	2	86
1	4	0.785714285714284	3	3	40000	3	39	1	1	2	480	5	82
1	0.5	0.785714285714284	3	3	14000	1	49	0	2	3	360	2.29	66
2	1	0.785714285714284	3	3	28000	0	54	0	0	3	60	3.57	68
2	1	0.785714285714284	3	3	17000	0	79	0	2	2	240	3	70
1	0.666666666666667	0.785714285714284	2	2	20000	0	90	0	1	1	180	2	53
2	0.666666666666667	0.785714285714284	3	3	50000	2	31	0	2	3	420	1.29	85
2	1	0.785714285714284	3	3	50000	2	41	0	1	1	240	9	60
2	0.5	0.785714285714284	3	3	60000	0	75	0	1	1	300	1.57	71
2	1	0.624999999999997	1	1	70000	0	58	0	1	2	360	1.86	136
2	1	0.785714285714284	3	3	48000	0	35	1	0	2	420	1.71	93
2	0.333333333333333	0.785714285714284	3	3	8000	0	70	0	1	1	1080	1.57	82
1	1	0.785714285714284	1	1	16000	1	36	0	1	1	30	1	25
2	0.5	0.785714285714284	3	3	13000	2	31	2	3	3	480	4.29	78
2	1	0.318181818181815	3	3	50000	0	35	0	1	3	180	2.71	72
2	0.333333333333333	0.785714285714284	3	3	30000	0	74	0	1	2	240	3.43	66
2	0.4	0.785714285714284	3	3	100000	3	51	0	1	3	180	9	84
1	1	0.785714285714284	3	3	80000	2	32	1	3	1	420	1	77
2	0.5	0.785714285714284	2	2	34000	0	69	0	2	2	180	2.36	93
1	1	0.785714285714284	3	3	60000	3	29	0	1	2	360	1.93	76
1	0.75	0.785714285714284	3	3	90000	3	56	0	0	1	300	1.43	109
2	1.25	0.785714285714284	3	3	120000	2	45	0	2	1	120	1	71
2	0.333333333333333	0.785714285714284	3	3	35000	0	67	0	1	2	240	5	104
2	1	0.785714285714284	3	3	27000	3	45	0	0	2	600	2	54
1	0.5	0.785714285714284	3	3	40000	3	30	2	0	2	240	2.43	64
2	0.333333333333333	0.785714285714284	3	3	18000	0	86	1	0	1	270	1.29	56
1	1.33333333333333	0.785714285714284	3	3	17000	2	32	1	1	1	540	1.86	89
2	0.5	0.785714285714284	3	3	38000	2	40	0	0	1	480	4	72
2	0.25	0.785714285714284	3	3	50000	0	84	1	0	2	180	2.57	80
2	0.75	0.785714285714284	3	3	15000	3	49	0	0	3	300	3	94
1	1	0.785714285714284	3	3	50000	3	44	1	2	2	540	3	88
2	0.666666666666667	0.785714285714284	3	3	50000	2	32	0	2	1	480	2.14	89
2	0.25	0.785714285714284	3	3	14000	0	62	0	0	2	120	1.43	34
2	0.333333333333333	0.785714285714284	3	3	20000	2	48	0	1	2	480	3	75
2	0.333333333333333	0.785714285714284	3	3	50000	3	49	1	2	1	120	3.86	86
2	0.666666666666667	0.624999999999997	3	3	30000	1	35	0	1	2	360	2	92
1	1	0.785714285714284	3	3	10000	0	69	0	0	2	240	8.14	62
1	1	0.785714285714284	3	3	40000	1	34	0	1	2	240	1.14	70
2	0.666666666666667	0.785714285714284	1	1	30000	3	44	1	1	2	240	3	58
1	1.66666666666667	0.785714285714284	2	2	9500	3	50	0	1	1	180	3.43	83
1	0.5	0.785714285714284	3	3	40000	2	30	2	0	2	600	0.57	96
2	0.666666666666667	0.785714285714284	3	3	60000	1	59	0	3	2	300	5	38
1	1	0.785714285714284	3	3	26000	0	83	0	0	2	60	0.14	55
2	1	0.785714285714284	3	3	19000	0	74	0	0	2	180	4.57	86
2	1.5	0.785714285714284	3	3	17000	0	50	0	1	1	360	0.57	87
1	1	0.624999999999997	3	3	36000	2	28	1	1	1	540	3.71	72
2	0.333333333333333	0.785714285714284	3	3	36000	0	69	0	1	3	240	3.14	102
2	0.666666666666667	0.785714285714284	3	3	16000	0	69	0	0	2	60	1.57	81
1	0.5	0.785714285714284	3	3	80000	3	63	0	0	1	420	0.29	98
2	0.333333333333333	0.785714285714284	3	3	20000	2	77	0	0	1	240	2.29	145
1	0.333333333333333	0.785714285714284	3	3	12000	0	77	0	2	2	240	2.71	69
1	0.25	0.785714285714284	3	3	45000	0	73	0	2	1	300	1.71	89
2	0.5	0.785714285714284	3	3	45000	2	34	0	3	2	540	1.57	78
2	0.5	0.785714285714284	3	3	30000	2	72	0	0	2	120	0.57	42
2	0.5	0.785714285714284	3	3	50000	2	41	0	2	2	420	0.29	81
1	1	0.785714285714284	3	3	20000	3	47	0	3	2	480	0.36	58
1	1	0.624999999999997	1	1	7000	0	37	0	1	2	240	0.43	98
2	1.25	0.785714285714284	3	3	30000	2	41	0	1	2	120	3	73
2	0.5	0.785714285714284	3	3	30000	2	58	0	1	2	360	1	67
2	0.5	0.785714285714284	2	2	10000	1	68	0	1	1	540	2.14	84
2	0.5	0.785714285714284	3	3	53000	0	59	0	1	2	420	0.86	64
2	1	0.785714285714284	3	3	40000	1	51	1	1	2	480	2.57	87
2	1	0.785714285714284	2	2	50000	0	56	1	1	1	300	0.57	83
2	0.666666666666667	0.785714285714284	2	2	18000	0	36	1	3	3	60	2.14	108
2	1	0.785714285714284	3	3	17000	2	32	0	3	2	420	2	100
1	1	0.785714285714284	3	3	25000	2	30	1	2	3	480	1.71	85
2	0.333333333333333	0.785714285714284	3	3	45000	1	44	0	1	3	300	3	90
2	0.25	0.785714285714284	3	3	8300	1	72	0	1	2	200	1.43	84
2	1	0.399999999999997	3	3	30000	3	59	0	0	1	720	0.43	82
1	0.666666666666667	0.785714285714284	3	3	0	3	61	0	2	3	540	2.29	89
1	0.8	0.785714285714284	3	3	12000	2	53	0	2	3	360	2.57	22
2	1	0.785714285714284	3	3	20000	1	29	2	3	3	480	1.57	76
1	1.33333333333333	0.785714285714284	2	2	20000	0	54	0	1	1	270	2.29	94
2	1	0.785714285714284	3	3	19000	0	80	0	0	2	180	2	71
1	0.5	0.785714285714284	3	3	22000	0	83	0	2	1	360	2.43	84
2	0.666666666666667	0.785714285714284	3	3	12000	2	56	0	1	1	300	1.29	68
1	0.5	0.785714285714284	3	3	17000	1	53	0	2	2	300	0.07	62
1	0.5	0.785714285714284	3	3	30000	2	61	0	2	1	180	2.43	72
2	1.25	0.785714285714284	3	3	9000	2	32	0	3	2	90	0.57	74
1	1	0.785714285714284	1	1	6000	3	61	0	2	3	30	0.14	78
2	1	0.624999999999997	3	3	17000	0	31	0	3	1	720	10	73
1	2	0.624999999999997	3	3	20000	2	40	0	1	2	180	1.29	77
2	0.333333333333333	0.785714285714284	3	3	30000	2	31	0	1	3	240	6	82
1	1	0.785714285714284	3	3	70000	2	36	0	2	2	480	2.71	104
2	1	0.785714285714284	3	3	30000	2	65	0	0	3	480	4.14	69
1	0.666666666666667	0.785714285714284	3	3	100000	2	34	1	1	3	600	1.86	50
1	0.666666666666667	0.785714285714284	3	2	28000	2	56	0	1	1	600	2.86	92
1	1.5	0.785714285714284	2	2	6000	3	57	0	0	1	240	3.5	21
2	0.5	0.785714285714284	3	3	25000	2	41	0	1	3	480	1.5	67
2	1	0.785714285714284	3	3	11000	3	35	0	2	3	840	2	66
1	0.5	0.785714285714284	3	3	35000	0	27	0	1	1	420	0.43	86
2	1	0.785714285714284	3	3	48000	1	34	0	1	2	540	2.14	88
2	1.33333333333333	0.785714285714284	3	3	95000	1	43	0	0	2	420	4.29	76
2	0.25	0.785714285714284	3	3	8000	1	77	0	1	2	180	2.71	74
2	0.333333333333333	0.785714285714284	3	3	20000	0	76	0	1	2	180	2.86	81
2	1	0.785714285714284	2	2	7500	1	71	0	0	2	180	3	27
1	2	0.624999999999997	2	2	3000	0	28	1	3	3	30	3.29	88
1	0.333333333333333	0.785714285714284	3	3	17000	2	81	2	0	1	240	3.57	86
2	2	0.399999999999997	3	3	30000	2	45	0	0	1	240	1.29	41
1	0.5	0.399999999999997	3	3	12500	2	43	0	2	3	120	1.29	90
1	1	0.785714285714284	3	3	120000	0	37	0	0	2	330	0.57	78
1	1	0.785714285714284	3	3	100000	3	29	0	0	2	660	2.14	82
1	0.666666666666667	0.785714285714284	2	2	1660	0	72	0	0	2	60	3	102
2	0.25	0.785714285714284	3	3	10000	1	67	0	0	1	240	2	87
2	2	0.624999999999997	3	2	17000	0	35	0	0	2	420	1.29	96
2	1	0.785714285714284	3	3	40000	1	38	0	2	2	240	4	85
1	0.333333333333333	0.785714285714284	2	2	12000	0	79	0	2	1	360	0.43	76
1	1	0.785714285714284	2	2	20000	1	63	0	1	2	240	2	79
1	0.5	0.785714285714284	3	3	30000	1	60	0	1	1	180	0.29	88
1	1	0.785714285714284	3	3	45000	3	56	0	2	3	60	1	79
2	0.25	0.785714285714284	3	3	28000	2	58	0	0	1	315	3	53
1	1	0.785714285714284	3	3	46000	2	34	2	0	2	420	2.57	73
2	0.5	0.785714285714284	3	3	100000	2	30	0	3	1	600	1.14	100
1	1	0.624999999999997	2	2	8000	2	60	1	0	1	60	0.29	105
2	1.33333333333333	0.785714285714284	3	3	60000	0	33	1	3	2	480	4	60
2	0.5	0.785714285714284	3	3	23000	1	58	0	1	1	120	2.14	82
1	1.5	0.499999999999996	3	3	5000	1	29	0	0	1	180	2.29	80
1	0.333333333333333	0.785714285714284	3	3	67000	0	68	1	2	3	360	6	60
1	1	0.785714285714284	3	3	40000	1	52	0	2	1	360	0.43	106
2	0.2	0.785714285714284	3	3	11700	0	70	0	0	1	300	3	87
2	1	0.785714285714284	3	3	10000	2	36	0	0	3	120	2	29
1	0.25	0.785714285714284	3	3	100000	0	68	0	2	3	180	1.71	75
1	0.333333333333333	0.785714285714284	2	2	16800	0	68	0	1	2	120	2.86	130
2	1	0.785714285714284	2	2	18000	3	64	2	1	2	60	3	126
2	0.666666666666667	0.785714285714284	2	2	16000	0	79	0	1	1	120	1.14	95
1	0.333333333333333	0.785714285714284	3	3	16000	0	81	0	1	2	300	1.43	213
1	2	0.399999999999997	2	2	10000	2	52	0	1	1	30	3.14	99
2	0.5	0.785714285714284	3	3	50000	3	34	2	0	2	480	1.43	88
2	1	0.785714285714284	2	2	16500	1	64	0	0	1	240	1.43	83
1	1	0.785714285714284	3	3	20000	0	27	0	0	1	120	0	73
1	1	0.624999999999997	2	2	12000	3	49	1	1	2	300	0.43	124
1	0.666666666666667	0.785714285714284	3	3	16000	0	83	1	1	2	360	1.57	81
1	0.333333333333333	0.785714285714284	2	2	5000	1	43	0	1	1	420	0.86	42
1	0.333333333333333	0.785714285714284	3	3	13000	3	45	1	3	1	720	0.43	96
2	0.5	0.785714285714284	2	2	0	1	65	0	2	3	420	1.71	94
1	1.33333333333333	0.785714285714284	3	3	49000	3	51	0	1	2	180	2.43	88
2	2	0.399999999999997	3	3	20000	1	30	0	2	2	240	1.86	82
1	1	0.785714285714284	3	3	0	1	61	0	0	2	480	1.43	98
2	2	0.785714285714284	3	3	30000	2	43	0	1	3	270	3.86	93
2	0.333333333333333	0.785714285714284	3	3	60000	1	76	0	2	1	180	0.71	93
2	1.25	0.785714285714284	3	3	100000	2	44	0	2	3	480	3.71	97
2	0.5	0.785714285714284	3	3	16000	0	79	0	1	1	300	4	110
2	1	0.785714285714284	2	3	30000	0	45	0	1	1	240	1	80
1	1	0.785714285714284	3	3	100000	2	37	2	3	2	240	2.57	75
2	1	0.399999999999997	3	3	60000	0	58	0	0	1	90	2.86	89
1	1	0.499999999999996	3	3	10000	2	39	0	2	2	180	1.57	88
2	2	0.249999999999993	2	2	20000	1	43	0	2	2	180	0.71	81
2	0.333333333333333	0.624999999999997	3	3	17000	0	34	0	1	2	240	0.43	69
1	0.5	0.785714285714284	2	2	1000	0	50	0	2	2	300	0.57	80
1	0.666666666666667	0.785714285714284	2	2	30000	0	72	0	0	2	120	1.43	105
2	1	0.192307692307689	2	2	8600	0	64	0	1	1	120	1.29	85
2	0.333333333333333	0.785714285714284	2	2	8000	1	68	0	1	1	240	0.86	81
1	0.25	0.499999999999996	3	3	25000	0	71	0	0	1	240	2.14	63
2	1.33333333333333	0.399999999999997	3	2	20000	2	47	0	3	1	240	0.43	61
2	1	0.399999999999997	2	3	20000	0	74	0	0	2	60	1.86	50
2	1.33333333333333	0.499999999999996	2	2	7000	1	36	0	3	2	240	0	54
1	1.75	0.318181818181815	2	2	30000	0	64	0	2	2	180	1	85
2	0.5	0.785714285714284	3	3	15000	3	39	1	3	3	60	4.43	102
2	2	0.785714285714284	3	2	10000	0	31	2	1	1	600	1.14	75
2	1.66666666666667	0.785714285714284	3	2	25000	2	28	0	0	3	480	0.71	65
1	0.333333333333333	0.785714285714284	2	2	27000	0	79	0	0	1	180	3.86	90
2	2	0.399999999999997	3	3	15000	1	30	0	0	3	60	1.57	68
1	1.25	0.399999999999997	3	3	15000	0	30	0	3	2	240	1.71	58
2	0.666666666666667	0.785714285714284	1	2	20000	0	57	0	0	1	90	2	103
2	6	0.318181818181815	2	2	10000	0	36	0	1	1	180	0.57	100
2	0.5	0.785714285714284	3	3	80000	0	72	0	0	1	240	7	80
2	1	0.785714285714284	2	2	4000	0	42	0	3	1	240	2.43	67
2	0.5	0.785714285714284	2	2	14000	0	73	0	1	2	60	14	80
2	2	0.318181818181815	3	2	15000	0	32	0	1	2	240	0.86	52
2	1.5	0.624999999999997	3	3	7000	0	39	0	3	1	120	1	81
2	1.66666666666667	0.624999999999997	2	2	8000	0	36	0	1	2	360	0.43	76
1	0.75	0.624999999999997	3	3	60000	0	38	0	0	2	360	4	85
2	1.4	0.624999999999997	2	2	10000	1	36	0	1	2	150	1.57	66
1	1.25	0.785714285714284	3	3	24000	3	36	0	1	3	240	4.64	63
1	0.6	0.318181818181815	2	2	72000	2	64	2	0	1	180	0.71	114
2	2	0.499999999999996	2	2	8600	2	64	0	2	2	240	1.71	57
2	1.14285714285714	0.499999999999996	2	2	7000	1	35	1	2	1	120	2	95
2	0.5	0.785714285714284	3	3	15000	1	33	0	1	2	180	1.57	47
1	0.333333333333333	0.624999999999997	2	2	7000	1	59	1	0	1	180	1	94
2	1	0.624999999999997	3	3	10000	1	55	0	0	1	480	3	93
1	0.666666666666667	0.624999999999997	2	2	20000	0	57	0	2	2	120	1.29	87
1	1.33333333333333	0.499999999999996	2	2	12000	3	34	1	1	1	60	1.43	92
2	0.25	0.399999999999997	3	3	22000	0	74	0	2	3	240	3.29	70
2	2	0.399999999999997	2	2	8500	1	27	0	1	2	180	2.71	82
1	0.5	0.499999999999996	3	3	10000	3	32	0	1	1	360	6.43	89
1	0.5	0.785714285714284	2	2	40000	0	56	0	3	1	360	0.14	83
2	1	0.318181818181815	3	2	36000	0	34	0	1	2	60	0.86	97
2	1	0.785714285714284	2	2	12000	1	57	0	1	1	120	1.57	114
2	1	0.624999999999997	2	2	8000	0	79	0	0	1	600	1.57	85
1	1	0.785714285714284	2	2	20000	0	62	0	1	1	300	1.43	97
2	0.25	0.785714285714284	3	3	20000	0	64	0	0	2	120	3	103
2	1.5	0.399999999999997	2	2	20000	0	42	0	3	1	300	0	85
2	0.5	0.318181818181815	1	1	8300	0	76	0	1	1	240	1	46
2	1	0.318181818181815	3	3	22000	1	41	0	1	1	240	3.43	67
2	1.33333333333333	0.399999999999997	2	2	25000	1	43	1	3	3	60	0	47
1	1	0.785714285714284	1	1	45000	0	77	1	1	2	120	1	87
1	1	0.249999999999993	2	1	22000	3	46	2	1	2	600	1.14	231
1	0.666666666666667	0.318181818181815	2	2	15000	0	77	0	3	2	360	1.29	91
2	1	0.399999999999997	3	3	17000	3	50	0	0	2	180	0.57	57
1	1.33333333333333	0.785714285714284	3	3	30000	2	47	1	1	2	360	0.57	61
1	1	0.785714285714284	3	3	40000	3	36	2	0	3	480	3	68
1	0.5	0.499999999999996	2	2	28000	3	62	0	1	1	420	2.14	90
2	1	0.499999999999996	3	3	25000	2	30	0	2	2	60	2	71
2	1.66666666666667	0.399999999999997	2	2	7000	0	38	0	0	2	300	4.64	36
1	2	0.785714285714284	3	3	20000	2	30	0	1	2	180	0.64	93
1	0.333333333333333	0.624999999999997	2	2	20000	3	51	0	0	1	120	0.29	58
2	1.33333333333333	0.785714285714284	2	3	40000	3	27	0	1	1	600	0.43	97
2	0.5	0.318181818181815	2	2	5000	1	54	0	0	1	420	1.14	71
2	1.66666666666667	0.399999999999997	2	2	31000	3	34	1	2	1	420	1	88
1	0.5	0.785714285714284	2	2	36000	3	71	1	0	2	420	1.43	66
1	1	0.785714285714284	2	2	9600	2	66	0	1	1	180	3.57	126
2	1	0.624999999999997	3	3	6155	0	54	0	3	3	20	0.14	65
1	1	0.399999999999997	3	3	5400	2	54	0	2	2	240	1.86	25
2	0.333333333333333	0.785714285714284	1	1	12000	0	82	0	0	2	120	4	94
2	2.5	0.249999999999993	1	2	10000	0	42	0	0	1	480	3.29	53
1	1.25	0.249999999999993	3	3	22000	0	48	1	1	1	120	0.57	90
2	1.66666666666667	0.318181818181815	2	2	4000	0	37	0	0	1	120	1.14	82
1	1	0.499999999999996	2	2	15000	2	44	1	2	3	30	2	99
2	0.5	0.499999999999996	3	2	24000	0	61	0	1	2	180	2.71	56
1	0.666666666666667	0.499999999999996	3	3	25000	0	77	0	0	2	240	1.43	54
2	0.333333333333333	0.499999999999996	1	1	15000	0	80	0	0	1	1080	0.43	92
1	0.333333333333333	0.318181818181815	1	1	13000	0	78	0	1	2	180	3	50
1	2	0.785714285714284	1	3	15000	0	29	0	3	1	60	2	70
1	3	0.499999999999996	3	3	6000	3	36	0	1	3	120	1	80
1	0.8	0.499999999999996	3	3	9000	3	44	0	3	1	300	7	115
2	0.75	0.785714285714284	3	3	80000	2	54	0	1	2	180	1.29	75
1	0.5	0.499999999999996	2	2	5700	0	59	0	1	2	1200	0.43	31
1	2	0.624999999999997	2	2	0	0	52	1	1	2	90	1.71	99
2	1.5	0.499999999999996	3	2	8600	1	47	0	0	1	240	3.57	86
1	1	0.399999999999997	2	2	0	0	43	0	3	2	360	0.43	92
2	1.5	0.785714285714284	3	3	65000	1	44	0	1	1	360	1	67
2	0.666666666666667	0.399999999999997	2	2	10000	0	71	0	1	2	60	3.86	43
2	0.5	0.499999999999996	2	2	10000	1	43	0	1	1	480	0.71	76
2	0.666666666666667	0.785714285714284	2	2	25000	1	48	0	2	1	120	13.29	99
1	1	0.785714285714284	3	3	100000	2	52	0	1	1	300	3.43	71
2	0.333333333333333	0.499999999999996	3	3	10000	2	59	0	1	2	210	3.29	81
1	0.333333333333333	0.624999999999997	1	1	7000	0	75	0	0	2	60	2	114
2	0.5	0.499999999999996	2	2	4000	1	52	0	1	2	60	1.43	105
2	1	0.399999999999997	2	2	30000	0	41	0	0	1	180	1.43	85
2	0.5	0.785714285714284	3	3	60000	2	46	0	1	2	300	1.43	88
1	0.666666666666667	0.785714285714284	2	2	17000	0	57	0	0	3	360	1.29	57
2	1	0.785714285714284	3	3	0	0	36	0	3	1	180	0.86	87
1	1.66666666666667	0.399999999999997	3	3	30000	3	31	0	0	3	120	1.14	110
2	0.4	0.785714285714284	3	3	30000	1	60	0	0	2	60	2	69
2	0.5	0.785714285714284	3	3	18000	0	75	0	1	2	240	2	94
1	1.25	0.318181818181815	2	2	80000	3	62	0	0	1	300	2	173
2	1	0.785714285714284	3	3	5000	1	49	2	3	2	180	0	67
1	0.333333333333333	0.399999999999997	1	1	25000	0	95	2	1	1	180	1.14	83
1	1	0.624999999999997	2	2	30000	3	46	0	1	2	780	1.43	77
2	2.5	0.785714285714284	2	2	6000	1	34	0	1	2	120	2.57	92
1	1.5	0.785714285714284	3	3	25000	0	40	0	0	1	240	0.14	62
2	1.5	0.399999999999997	2	1	12000	0	65	0	1	1	360	0.86	127
1	0.5	0.318181818181815	2	2	4600	0	60	0	3	1	240	0.29	266
2	1	0.499999999999996	3	3	70000	0	33	0	1	1	180	2	80
2	0.666666666666667	0.785714285714284	2	2	2000	2	43	0	2	2	60	1	65
1	1.5	0.318181818181815	3	3	11000	3	36	0	1	3	120	5.57	58
2	1.25	0.785714285714284	3	3	40000	0	31	1	3	2	240	6	99
2	0.666666666666667	0.318181818181815	2	2	10000	0	65	0	1	1	360	1.14	97
1	0.5	0.318181818181815	3	3	25000	2	57	0	1	2	240	1.71	58
1	0.5	0.785714285714284	3	3	80000	3	62	0	3	3	300	2.57	88
1	0.25	0.499999999999996	3	3	30000	2	28	0	3	3	540	0.86	69
1	0.5	0.499999999999996	2	2	17000	3	31	0	2	1	120	0.43	51
2	0.285714285714286	0.785714285714284	3	3	59000	1	76	0	1	2	300	6	53
2	0.666666666666667	0.499999999999996	1	2	17000	0	74	0	1	2	270	0.29	104
2	1.66666666666667	0.399999999999997	2	2	8000	1	43	0	1	2	240	0.43	140
1	0.6	0.624999999999997	3	1	8000	2	36	0	2	1	120	1.43	43
1	3.5	0.318181818181815	3	2	15000	1	46	2	2	3	120	0.86	58
1	1.5	0.499999999999996	2	2	30000	2	47	1	0	2	540	1.86	76
1	1	0.499999999999996	3	3	30000	0	64	0	0	1	480	1.86	94
1	1	0.399999999999997	2	2	12000	0	78	0	3	1	180	5	82
2	1.2	0.785714285714284	3	3	27000	0	45	0	3	2	120	4	67
2	0.333333333333333	0.624999999999997	3	3	25000	3	63	0	3	2	240	2.5	89
2	0.5	0.785714285714284	3	3	70000	0	58	0	0	2	120	1	88
1	0.75	0.624999999999997	2	2	26000	2	71	0	1	2	360	1.71	75
1	2.5	0.785714285714284	2	2	50000	0	58	0	0	2	660	1.71	105
2	0.75	0.624999999999997	3	3	11000	1	63	0	0	2	120	3	139
1	0.333333333333333	0.785714285714284	3	3	40000	3	45	0	0	3	60	3.71	108
2	1	0.624999999999997	2	2	20000	0	54	0	3	1	60	3	45
2	1	0.785714285714284	3	3	15000	1	35	0	1	2	300	0.43	73
2	3	0.499999999999996	1	3	20000	2	63	0	1	1	240	2.71	129
2	1	0.785714285714284	1	1	60000	0	66	0	0	1	240	2	61
2	1	0.499999999999996	2	2	15000	1	65	0	1	3	180	0.93	65
2	1	0.499999999999996	3	3	30000	3	53	1	2	2	240	8	62
2	1.5	0.624999999999997	3	3	8000	0	42	0	0	1	240	2	115
1	1.66666666666667	0.785714285714284	3	3	30000	3	52	0	0	1	180	2.29	44
1	1	0.785714285714284	2	2	14000	0	68	0	0	1	60	1.43	72
1	1	0.318181818181815	2	2	20000	2	33	1	1	2	480	3.57	78
1	1	0.624999999999997	2	2	9000	2	30	0	2	2	180	2.57	39
2	2	0.624999999999997	2	2	14000	0	47	0	3	2	120	0.64	84
2	0.5	0.624999999999997	3	3	35000	2	42	0	3	1	480	1.29	75
2	0.5	0.785714285714284	2	2	12000	1	67	0	0	2	240	1.43	47
2	2	0.249999999999993	3	3	10000	1	38	0	1	2	120	2.14	87
1	1	0.499999999999996	2	2	15000	3	43	1	2	1	480	4.57	287
2	0.5	0.249999999999993	2	2	5500	1	55	0	1	2	330	1.14	75
2	0.333333333333333	0.785714285714284	1	1	7000	0	84	0	1	2	120	2.71	35
2	0.666666666666667	0.624999999999997	2	2	12000	1	61	0	0	2	120	2.43	69
1	1	0.785714285714284	2	2	20000	3	57	0	1	1	180	2.57	83
2	1.33333333333333	0.624999999999997	2	2	24000	1	47	0	1	1	420	1.29	136
2	0.333333333333333	0.785714285714284	2	2	8500	1	66	0	1	2	120	3.29	93
2	0.75	0.624999999999997	2	2	25000	0	76	0	0	1	60	5.29	28
1	1.33333333333333	0.785714285714284	3	3	35000	3	42	0	2	2	120	6.71	76
2	1.25	0.624999999999997	3	3	50000	2	26	1	1	3	300	1.29	54
2	1	0.192307692307689	3	3	6000	1	29	0	0	2	60	1.14	73
2	1	0.624999999999997	1	3	30000	0	90	0	3	1	480	4.57	66
2	0.5	0.318181818181815	3	3	5700	0	63	0	0	1	480	0.57	263
1	1	0.785714285714284	2	2	45000	0	68	1	0	2	240	2.57	101
2	3	0.0999999999999991	2	2	6000	0	26	0	3	1	360	0.29	82
1	0.666666666666667	0.785714285714284	3	3	31000	3	33	1	1	3	120	0.43	137
2	0.333333333333333	0.785714285714284	2	2	15000	0	78	0	1	1	60	2.43	77
2	0.333333333333333	0.499999999999996	2	2	10000	0	68	0	0	1	360	0.57	81
2	0.5	0.399999999999997	1	1	16000	0	66	0	2	2	120	0.43	75
2	1	0.785714285714284	3	3	20000	1	38	0	1	1	240	2.5	58
2	1.33333333333333	0.399999999999997	3	3	16000	2	39	0	1	1	480	0.71	56
2	1.25	0.249999999999993	2	2	10000	1	45	0	1	1	180	0.57	65
2	1.33333333333333	0.499999999999996	2	2	15000	0	37	0	1	1	240	0.29	80
1	0.428571428571429	0.785714285714284	3	3	70000	2	38	0	2	2	420	1.43	107
2	2	0.249999999999993	3	3	40000	2	47	0	1	2	240	1.86	76
2	1	0.624999999999997	3	3	13000	2	70	0	1	1	840	0.57	85
2	1	0.624999999999997	2	2	12000	0	48	0	2	2	90	0.29	76
1	0.333333333333333	0.785714285714284	2	2	25000	0	57	0	0	1	360	0.57	91
2	0.5	0.142857142857135	3	3	17000	2	28	0	1	2	60	2.86	96
2	1	0.624999999999997	1	1	17000	1	76	1	2	1	300	1.29	81
1	1	0.399999999999997	3	3	18000	2	47	2	0	3	120	1	59
1	0.25	0.624999999999997	3	3	20000	1	66	0	1	2	120	2.57	80
2	3.5	0.399999999999997	3	1	15000	0	46	0	1	3	180	0.86	74
2	1	0.785714285714284	3	3	18000	3	56	0	1	1	60	1.43	74
1	1	0.499999999999996	2	2	36000	3	56	0	2	1	840	1.71	87
1	1	0.785714285714284	3	3	50000	3	39	0	0	2	180	1.14	67
1	0.666666666666667	0.318181818181815	3	3	0	0	50	0	2	2	180	0.43	56
1	0.5	0.318181818181815	2	2	7000	3	60	0	2	2	300	0.14	72
2	1	0.785714285714284	2	1	21000	0	44	1	2	1	360	4.29	96
2	2	0.399999999999997	3	2	10000	0	33	0	1	2	300	2.29	83
2	3	0.399999999999997	3	3	18000	0	58	0	3	3	30	0.14	275
1	2	0.249999999999993	2	2	15000	1	32	0	1	2	180	7.14	75
2	1.25	0.785714285714284	3	2	60000	2	40	0	3	3	360	3.86	68
1	1	0.785714285714284	2	2	48000	0	72	0	1	2	120	0.57	80
1	2	0.785714285714284	2	2	30000	2	51	0	1	2	360	1	48
2	0.666666666666667	0.624999999999997	3	3	50000	3	59	0	1	1	300	4	83
2	1	0.785714285714284	3	3	16000	3	28	0	0	3	120	0.29	86
2	0.5	0.785714285714284	1	1	14000	0	71	0	1	1	600	2	82
1	1.25	0.624999999999997	3	3	50000	1	47	0	1	3	150	0.71	69
2	0.6	0.399999999999997	3	3	30000	1	48	0	1	3	480	4	61
2	1	0.318181818181815	3	3	30000	3	42	0	0	1	240	1.93	102
1	2	0.624999999999997	2	2	30000	3	54	0	2	1	600	1.14	66
1	0.125	0.785714285714284	3	3	34000	2	69	0	1	1	180	3.14	113
2	1	0.499999999999996	2	2	21000	0	67	0	1	3	120	1.29	58
1	1	0.399999999999997	2	2	30000	2	42	0	2	3	780	1.5	82
1	0.333333333333333	0.499999999999996	2	2	17000	3	58	2	0	1	120	1.29	57
2	1	0.785714285714284	3	2	20000	2	51	0	2	3	600	4	65
1	0.5	0.785714285714284	1	1	16000	3	71	0	1	2	30	6	112
1	0.25	0.399999999999997	3	2	18000	2	35	0	3	3	150	1.36	89
1	1	0.624999999999997	3	3	30000	3	35	0	1	2	960	5	101
2	0.4	0.785714285714284	3	3	38000	2	50	2	1	1	240	0.29	103
2	0.666666666666667	0.785714285714284	2	3	40000	1	48	0	1	1	60	2	97
2	1.66666666666667	0.499999999999996	2	1	11000	0	63	0	1	1	60	0.29	123
2	1	0.399999999999997	3	3	60000	3	56	0	1	2	600	4.71	77
2	0.5	0.785714285714284	2	2	15000	0	56	0	0	2	300	0.86	188
2	1.33333333333333	0.785714285714284	3	3	40000	1	47	0	2	3	240	2.14	67
1	1	0.399999999999997	3	3	80000	2	35	1	3	3	420	2	71
1	1.5	0.785714285714284	1	1	10000	0	69	0	2	2	240	1.79	49
1	2	0.318181818181815	2	2	15000	2	37	1	1	2	60	1	76
1	0.666666666666667	0.785714285714284	2	2	16000	0	77	0	3	2	240	4.5	102
2	2	0.785714285714284	3	3	11000	1	33	0	1	1	120	0.71	87
2	0.666666666666667	0.318181818181815	2	2	30000	0	70	0	1	1	60	3.5	25
1	0.5	0.399999999999997	3	3	8000	0	27	0	2	1	600	0.57	68
2	2	0.399999999999997	2	2	14000	2	42	1	0	3	120	0.29	109
2	1.5	0.318181818181815	3	3	16000	2	26	0	0	3	60	4	85
2	4	0.399999999999997	3	2	12000	0	27	0	0	2	60	1.71	109
1	0.75	0.624999999999997	2	2	31000	2	60	0	2	3	180	0.29	61
2	0.5	0.499999999999996	2	2	9000	0	70	0	3	2	120	1	98
1	1.5	0.624999999999997	2	2	20000	3	47	0	1	2	600	3.29	71
1	0.5	0.785714285714284	3	3	10000	2	26	2	1	2	120	2.14	87
1	0.666666666666667	0.785714285714284	3	3	14000	0	64	0	0	1	600	1.79	110
1	0.5	0.785714285714284	3	3	18000	3	41	0	3	2	240	1.57	34
2	1.33333333333333	0.785714285714284	2	2	14000	3	32	1	1	1	600	2.71	38
2	0.666666666666667	0.399999999999997	2	2	16000	1	59	0	0	1	420	2.29	93
2	1	0.399999999999997	3	3	50000	2	39	1	1	1	540	0.29	68
1	1.33333333333333	0.624999999999997	3	3	38000	2	46	1	0	1	120	0.71	89
2	1	0.499999999999996	2	2	18000	1	52	0	1	1	300	6	75
2	1	0.318181818181815	2	2	1000	0	62	0	1	2	120	0.29	54
2	2	0.499999999999996	3	2	8000	2	35	0	1	2	60	1	82
1	0.75	0.785714285714284	3	3	25000	3	40	0	1	3	300	2.86	57
2	0.666666666666667	0.399999999999997	1	1	15000	0	67	0	1	1	480	2.43	71
1	0.75	0.249999999999993	2	2	15000	0	67	0	0	2	60	1	112
2	1	0.624999999999997	1	1	15000	3	51	0	0	1	240	3.5	170
1	0.25	0.499999999999996	3	3	22000	2	59	0	1	2	480	2.43	71
2	0.833333333333333	0.624999999999997	2	2	30000	0	69	0	0	1	480	3	46
1	1.5	0.0624999999999961	2	2	6000	1	61	0	3	3	60	0.57	108
2	0.333333333333333	0.499999999999996	2	2	8000	0	77	0	0	2	90	4	88
1	1	0.785714285714284	3	3	27000	1	80	0	1	2	360	2.57	96
2	0.5	0.499999999999996	3	3	0	0	68	0	1	1	240	2	280
2	1.5	0.499999999999996	3	3	40000	0	47	0	1	3	120	1	63
1	1	0.399999999999997	2	2	60000	3	34	0	3	1	600	0.43	79
2	2	0.785714285714284	3	2	16000	1	42	0	2	2	360	0.43	55
2	0.75	0.785714285714284	3	3	46000	1	52	0	1	1	240	2.43	36
1	0.375	0.399999999999997	3	3	80000	3	58	0	1	1	420	1.14	85
2	0.75	0.785714285714284	3	3	30000	2	35	1	2	1	300	3.14	69
2	0.5	0.192307692307689	1	1	26000	0	47	0	3	3	60	2.57	106
1	1	0.399999999999997	1	1	1000	0	84	0	1	1	180	1.43	64
2	2	0.624999999999997	1	2	30000	0	28	0	1	2	60	1.14	53
2	2	0.249999999999993	3	1	15000	1	61	0	0	3	120	0.14	54
1	1.33333333333333	0.399999999999997	2	1	35000	3	49	1	1	1	240	1.86	99
2	0.5	0.785714285714284	2	2	8900	1	57	0	1	1	480	2	225
2	1.33333333333333	0.785714285714284	2	2	18000	0	33	0	3	2	120	0.86	34
2	5	0.399999999999997	1	1	3000	0	31	0	1	1	180	0.71	100
1	0.75	0.785714285714284	3	2	15000	3	26	1	2	1	420	1	71
1	1	0.624999999999997	2	2	28000	2	59	0	0	1	240	1.29	60
2	1.66666666666667	0.785714285714284	1	2	10000	0	38	0	1	1	60	1.43	90
2	1	0.399999999999997	3	2	10000	1	37	0	1	1	420	2.43	65
2	1.5	0.499999999999996	3	3	12500	1	43	1	1	1	360	2.14	83
1	0.75	0.399999999999997	2	2	12000	2	55	1	3	2	240	0	55
1	4	0.249999999999993	2	2	25000	2	29	0	1	1	120	0.14	63
2	2	0.249999999999993	2	2	3000	2	49	0	0	2	120	1.29	103
2	0.666666666666667	0.785714285714284	3	3	20000	0	66	0	3	1	180	8.21	88
2	0.25	0.785714285714284	3	3	70000	3	63	0	3	1	540	1.86	83
1	0.6	0.499999999999996	3	3	70000	2	30	2	1	1	960	4	94
2	1.25	0.624999999999997	3	3	20000	1	63	1	2	2	120	3	89
1	1	0.249999999999993	1	1	10000	3	40	1	1	3	60	6	95
2	2.5	0.399999999999997	3	3	10000	0	38	0	3	1	60	2.86	70
1	0.75	0.499999999999996	1	1	35000	1	68	0	1	1	90	5.57	137
2	0.333333333333333	0.249999999999993	1	1	7000	0	68	0	1	1	600	6.5	166
2	1	0.499999999999996	3	3	20000	3	52	0	0	2	240	2	79
2	0.333333333333333	0.624999999999997	2	2	6000	1	56	0	0	1	120	0.86	70
2	0.5	0.499999999999996	1	1	8000	0	78	0	1	2	60	1.57	73
2	2	0.318181818181815	2	2	15000	0	47	0	1	2	300	4	103
2	0.5	0.785714285714284	2	3	8000	1	66	0	1	2	120	11	108
2	2	0.249999999999993	2	2	24000	2	30	0	1	2	180	0.43	114
2	1	0.499999999999996	2	2	14000	0	68	0	0	2	120	3.86	116
1	1.25	0.624999999999997	2	2	10000	1	48	0	1	2	720	0.43	28
2	2.5	0.499999999999996	2	3	15000	0	38	0	1	2	180	1.71	97
1	1	0.624999999999997	3	3	80000	2	37	0	0	2	420	0.71	71
1	0.5	0.399999999999997	2	2	8000	0	68	0	1	2	240	0.43	310
1	0.5	0.192307692307689	3	3	2000	0	51	0	0	1	120	1.14	82
2	0.75	0.785714285714284	3	3	23000	0	54	0	2	1	120	1.71	63
1	0.25	0.624999999999997	2	2	49000	2	65	2	3	3	120	0.71	29
2	1	0.249999999999993	1	1	4000	0	52	0	0	1	60	0.43	118
2	0.5	0.785714285714284	3	3	15000	2	71	0	0	2	300	0.29	102
2	0.333333333333333	0.785714285714284	2	2	10000	0	79	0	1	3	300	1.14	118
2	0.25	0.785714285714284	3	3	21700	0	68	0	2	2	240	3	83
1	1	0.624999999999997	3	3	30000	0	45	0	2	2	480	1.29	105
2	2	0.192307692307689	2	2	5000	0	39	0	0	1	60	1.14	102
2	1	0.499999999999996	1	3	12000	0	85	0	0	1	60	1.71	52
1	1.66666666666667	0.785714285714284	1	1	25000	3	42	1	1	1	600	1	97
1	0.5	0.785714285714284	3	3	85000	1	69	0	0	1	300	1.86	105
2	0.666666666666667	0.318181818181815	1	1	10000	0	62	0	1	1	600	1.14	46
1	1	0.318181818181815	1	1	6000	2	57	0	0	1	720	1.14	59
1	0.333333333333333	0.499999999999996	3	3	5000	0	65	1	0	2	480	3	93
2	1.33333333333333	0.399999999999997	3	3	27000	3	32	0	1	1	60	2	55
2	1.25	0.499999999999996	3	2	35000	0	45	1	2	2	60	3	83
2	1	0.785714285714284	3	3	30000	1	40	0	1	1	120	0.29	78
1	0.666666666666667	0.399999999999997	2	2	12000	0	66	0	0	1	360	0.29	90
2	1	0.318181818181815	3	3	22000	0	30	0	0	1	720	3.14	84
2	2	0.318181818181815	2	2	15000	1	53	1	2	3	120	3.29	81
2	1.5	0.785714285714284	1	1	22000	0	67	0	2	1	240	2	208
1	0.666666666666667	0.624999999999997	2	2	16000	0	64	0	1	1	120	0.57	92
1	1.5	0.318181818181815	2	2	3000	0	60	2	3	1	60	0.14	82
2	1	0.249999999999993	3	3	3000	3	58	0	0	1	240	1.29	99
2	1.33333333333333	0.399999999999997	3	3	30000	0	32	0	1	2	210	3.64	110
2	0.666666666666667	0.785714285714284	3	3	22000	2	30	0	3	2	600	1.86	63
2	1.5	0.785714285714284	3	3	23000	0	33	0	2	2	120	2.14	96
2	1.66666666666667	0.785714285714284	3	2	50000	3	41	0	1	2	1320	0.57	75
2	0.75	0.499999999999996	3	3	50000	3	34	0	2	1	660	0.29	65
2	0.75	0.499999999999996	1	1	10000	0	60	0	1	1	240	0	81
1	1	0.785714285714284	2	3	12000	0	82	0	0	1	360	4.29	91
2	1.33333333333333	0.785714285714284	3	3	70000	2	46	0	1	2	120	2.86	110
2	1	0.499999999999996	3	3	25000	0	47	0	2	2	180	2.29	63
2	1	0.249999999999993	1	1	7000	1	49	0	1	2	60	0.29	63
2	1.33333333333333	0.249999999999993	2	2	10000	1	43	0	1	2	120	3	42
1	1.16666666666667	0.399999999999997	3	3	40000	3	47	1	0	3	240	1.43	98
2	0.5	0.785714285714284	3	3	50000	2	48	0	1	2	240	3	75
1	0.5	0.785714285714284	3	3	70000	0	57	1	0	3	120	2.29	48
1	0.666666666666667	0.624999999999997	1	1	14000	0	60	0	1	1	300	0.14	94
2	3	0.192307692307689	1	1	5000	0	65	0	2	1	420	2.86	69
2	2	0.785714285714284	2	2	18000	2	47	0	2	2	360	1	73
2	1.66666666666667	0.624999999999997	1	1	18000	0	66	0	0	2	180	1.29	204
2	1.5	0.624999999999997	3	3	7600	0	67	0	1	1	240	1.14	80
2	0.666666666666667	0.624999999999997	1	1	6000	1	51	0	1	1	240	0.43	63
2	1	0.499999999999996	2	2	20000	0	33	0	3	2	180	0.57	93
2	0.666666666666667	0.499999999999996	1	3	14000	0	70	0	0	2	120	5.36	80
2	0.5	0.785714285714284	3	3	5500	1	59	0	1	1	360	1.14	56
2	0.75	0.624999999999997	2	2	15000	3	56	0	0	2	60	2	79
2	0.333333333333333	0.785714285714284	2	2	6000	0	56	0	1	2	60	1.43	77
2	0.75	0.785714285714284	2	2	20000	0	63	0	1	2	60	4	104
1	0.5	0.624999999999997	1	1	8500	0	70	0	1	3	120	6.14	186
1	0.666666666666667	0.785714285714284	3	3	0	0	56	0	2	2	180	0.29	92
2	0.333333333333333	0.499999999999996	3	3	45000	1	64	0	0	2	300	3.43	57
1	1	0.624999999999997	2	2	7600	0	71	0	0	2	180	2	117
2	1	0.785714285714284	1	1	8900	0	88	0	1	1	540	2	111
2	1	0.499999999999996	3	2	10000	2	45	0	0	1	60	6	75
2	1	0.785714285714284	3	3	28000	0	70	0	1	1	60	6	117
2	1	0.785714285714284	3	3	60000	3	51	0	0	1	300	6	55
1	1	0.785714285714284	2	2	20000	2	43	0	1	1	120	0.57	34
1	0.5	0.785714285714284	3	3	20000	2	31	2	2	2	540	0.86	58
1	0.5	0.785714285714284	2	2	20000	3	37	0	0	3	120	2.57	88
1	1.5	0.249999999999993	2	2	7500	0	31	0	1	1	180	1.71	86
2	0.625	0.249999999999993	2	2	30000	0	37	0	1	3	300	2.57	74
2	0.833333333333333	0.318181818181815	2	2	14000	0	47	0	2	1	300	5	57
1	0.428571428571429	0.624999999999997	1	1	16000	2	70	2	2	1	120	2.21	110
2	0.5	0.785714285714284	2	2	12000	0	78	0	1	1	180	1.43	77
2	1	0.399999999999997	3	3	13000	3	35	1	2	2	120	4.5	77
1	1	0.499999999999996	2	2	15000	0	81	0	1	1	300	1.43	66
2	1	0.785714285714284	3	3	8000	0	77	0	0	1	240	2	109
1	0.5	0.399999999999997	2	2	12500	0	27	0	1	1	240	0.86	80
2	1	0.624999999999997	2	2	12000	0	60	0	3	1	120	1.14	87
2	1.33333333333333	0.785714285714284	2	2	20000	2	48	0	0	2	180	1.43	52
2	1.33333333333333	0.624999999999997	3	3	58000	1	47	0	1	1	480	0.86	89
2	4	0.624999999999997	3	3	20000	1	48	0	2	2	60	4	84
1	5	0.399999999999997	2	2	22000	1	50	1	1	2	120	1.71	66
1	0.333333333333333	0.785714285714284	2	2	8000	0	81	0	0	2	300	2	80
2	1	0.624999999999997	2	2	20000	2	58	0	1	1	180	3	69
1	0.5	0.785714285714284	3	3	40000	2	53	0	3	1	120	1.29	110
1	1	0.499999999999996	2	2	4000	2	68	0	0	2	120	3	86
2	1	0.249999999999993	2	2	20000	1	45	0	2	2	60	0.29	80
2	1	0.624999999999997	3	3	90000	1	34	0	3	3	120	0.86	29
1	0.666666666666667	0.785714285714284	3	2	30000	3	69	0	0	2	720	6	82
2	1.25	0.499999999999996	2	2	25000	2	36	1	3	2	120	1.29	71
2	1.33333333333333	0.499999999999996	3	3	4000	2	42	0	2	1	60	4	68
2	0.333333333333333	0.192307692307689	2	2	8200	0	69	0	0	3	60	0.57	71
2	0.4	0.499999999999996	2	2	8000	0	62	0	1	1	120	1.14	83
2	1	0.624999999999997	2	1	9000	1	38	0	3	2	120	0.07	169
2	3	0.192307692307689	2	2	3600	0	26	0	1	2	120	1	45
2	0.5	0.785714285714284	3	3	15000	0	76	0	1	1	60	2	86
2	2	0.249999999999993	2	2	16000	0	29	0	0	2	120	2.29	69
1	1.66666666666667	0.785714285714284	2	2	25000	2	39	0	0	3	360	1.57	94
2	3	0.318181818181815	2	2	25000	0	35	0	2	2	150	4.29	79
2	3	0.399999999999997	3	2	5000	2	46	0	3	2	300	0.29	47
2	0.666666666666667	0.785714285714284	3	3	23000	2	33	0	2	1	360	1.43	74
2	1.5	0.399999999999997	2	2	22000	0	50	0	1	2	60	1.43	93
2	1.66666666666667	0.785714285714284	2	3	20000	0	30	0	1	3	240	4.71	75
2	0.666666666666667	0.249999999999993	3	3	30000	1	27	0	0	2	360	2	66
2	1	0.499999999999996	2	2	15000	0	48	1	2	1	120	2.14	37
2	0.333333333333333	0.785714285714284	3	3	8000	0	75	0	1	2	180	1.71	37
1	0.666666666666667	0.399999999999997	3	3	25000	2	59	1	2	1	240	3.14	89
2	0.5	0.785714285714284	3	3	45000	1	49	0	1	3	90	2.29	77
2	1.33333333333333	0.399999999999997	2	2	8500	1	39	0	0	1	120	0.86	96
1	0.75	0.318181818181815	3	3	40000	3	38	0	2	3	30	3.14	106
1	0.25	0.318181818181815	2	2	35000	3	38	2	2	3	240	1.43	62
1	1	0.318181818181815	1	1	0	1	61	0	1	1	720	0.43	69
2	0.5	0.785714285714284	2	2	10000	0	76	0	2	2	120	3.14	79
2	0.6	0.785714285714284	3	1	10000	0	40	0	1	3	60	2.86	87
1	1	0.785714285714284	3	3	25000	2	54	2	2	2	300	0.86	95
2	1	0.318181818181815	3	3	1000	3	53	0	2	1	360	1.43	112
2	2.5	0.192307692307689	1	2	8200	0	31	0	1	2	60	0.57	91
1	0.75	0.785714285714284	1	1	8000	1	56	0	1	1	240	1.07	167
1	1	0.499999999999996	2	2	25000	3	52	1	3	3	180	0.43	87
1	0.666666666666667	0.624999999999997	2	2	30000	3	46	1	0	1	120	0.86	53
2	1.5	0.499999999999996	2	3	30000	2	51	0	1	1	120	2	86
2	0.333333333333333	0.499999999999996	2	2	8000	3	57	0	1	2	120	2	82
1	0.5	0.785714285714284	3	3	8000	0	69	0	1	1	120	1	89
1	0.5	0.624999999999997	1	1	25000	0	71	1	2	2	180	1.29	78
2	0.4	0.318181818181815	3	3	40000	0	27	1	1	3	240	4.86	53
1	1.75	0.399999999999997	2	2	20000	0	59	0	2	2	240	1.57	51
2	2	0.624999999999997	2	3	10000	0	34	0	1	2	120	2.86	51
1	0.333333333333333	0.399999999999997	2	2	8000	2	55	1	0	1	240	0.29	85
1	1	0.785714285714284	2	3	25000	1	45	1	3	3	180	0.29	87
2	5	0.318181818181815	2	3	14000	0	27	0	1	2	40	2.14	51
1	0.6	0.785714285714284	3	3	35000	3	50	2	3	1	720	0.57	92
1	0.75	0.399999999999997	2	2	6000	3	35	0	1	3	60	0.29	72
1	1	0.499999999999996	2	2	14000	1	59	0	2	3	480	1.71	92
2	1	0.499999999999996	3	3	8000	0	54	0	1	2	300	2	77
2	1	0.318181818181815	2	2	15000	1	49	0	1	2	120	1.43	75
2	4	0.499999999999996	3	3	19000	1	26	1	3	1	240	1.86	55
2	0.333333333333333	0.499999999999996	2	2	6000	0	66	0	1	1	480	2.14	147
2	0.8	0.624999999999997	2	2	130000	0	52	1	2	2	180	0.5	101
1	1	0.785714285714284	3	3	80000	3	43	0	1	2	180	0.29	126
1	2	0.399999999999997	3	3	50000	2	51	1	3	1	600	1.71	107
1	0.75	0.318181818181815	2	2	30000	0	70	0	1	1	300	2.86	79
2	1	0.399999999999997	2	2	12000	1	53	0	3	1	180	2	84
1	2.5	0.624999999999997	1	1	30000	0	47	0	3	2	120	1.14	54
2	1.33333333333333	0.499999999999996	2	2	10000	1	39	0	2	1	120	0.29	72
1	1	0.499999999999996	2	2	12000	1	72	0	1	2	120	1	100
1	0.5	0.785714285714284	3	3	70000	3	42	0	0	3	300	1.14	53
1	1	0.318181818181815	2	2	25000	2	36	1	2	1	90	0.29	102
2	0.333333333333333	0.624999999999997	3	3	20000	3	26	0	1	1	720	0.64	81
1	1.33333333333333	0.785714285714284	2	2	50000	3	37	0	2	1	60	1.29	56
1	1.33333333333333	0.318181818181815	3	2	17000	1	29	1	3	3	240	3.14	64
2	0.333333333333333	0.785714285714284	1	1	12000	0	81	0	1	2	60	3	26
2	0.25	0.785714285714284	3	3	45000	0	72	0	0	1	240	5	85
2	1	0.624999999999997	2	2	29000	0	49	0	1	2	60	0.86	60
2	0.333333333333333	0.249999999999993	1	1	7000	0	81	0	0	1	240	2.71	79
2	1	0.624999999999997	3	3	24000	1	30	0	1	1	120	4	68
1	2	0.624999999999997	2	2	10000	2	42	1	2	1	240	2.14	39
1	0.666666666666667	0.785714285714284	2	2	26000	0	70	0	0	2	180	4	81
1	0.5	0.785714285714284	3	3	22000	2	26	0	1	2	180	1.43	92
2	0.666666666666667	0.499999999999996	3	3	9500	0	73	0	0	2	60	1.29	65
2	1	0.785714285714284	3	3	30000	2	45	0	3	1	240	0.57	66
1	0.666666666666667	0.785714285714284	2	2	15000	0	79	0	1	1	180	1.29	67
1	0.8	0.785714285714284	3	3	25000	2	37	0	2	1	120	4.29	102
1	1	0.785714285714284	3	3	68000	2	43	1	3	1	300	1.57	78
2	1	0.399999999999997	2	2	5500	3	28	0	1	3	60	2.14	59
2	0.333333333333333	0.785714285714284	2	2	21000	3	74	1	2	2	120	0.57	57
2	0.75	0.624999999999997	2	2	12000	0	54	0	0	2	120	1.14	99
2	0.2	0.142857142857135	3	3	30000	1	29	1	2	2	120	3.14	81
1	0.5	0.785714285714284	3	3	100000	2	45	0	2	1	600	0.43	97
1	1.33333333333333	0.624999999999997	3	3	35000	3	65	0	0	1	540	0.14	83
2	1	0.785714285714284	3	3	25000	0	67	0	1	1	120	3.29	93
2	0.5	0.785714285714284	3	3	12000	0	80	0	1	1	60	3	31
1	1	0.399999999999997	2	2	4600	0	60	0	1	2	60	2	105
2	1	0.785714285714284	3	3	50000	2	43	0	1	3	120	3.14	52
2	3	0.399999999999997	3	1	6000	0	27	0	1	2	120	1.71	69
1	1	0.499999999999996	2	2	30000	2	49	1	2	1	300	2.57	57
1	1	0.785714285714284	3	3	32000	1	71	0	0	2	180	2.43	81
2	1.66666666666667	0.785714285714284	3	3	16000	0	57	0	1	1	300	1	71
2	2	0.318181818181815	2	2	5000	0	31	0	3	1	240	3.71	49
2	1.33333333333333	0.785714285714284	3	2	8000	1	29	0	2	2	60	4	56
2	0.5	0.785714285714284	3	3	50000	0	79	0	1	1	180	1.57	105
2	0.333333333333333	0.499999999999996	2	2	15000	1	52	0	2	2	150	2.86	96
2	1	0.399999999999997	3	3	25000	0	31	0	1	2	360	2.43	29
1	0.5	0.499999999999996	2	2	8000	0	71	1	1	2	180	1.43	69
2	1	0.785714285714284	3	3	50000	1	61	0	1	1	180	2.86	84
2	1	0.785714285714284	2	2	22000	0	72	0	2	2	240	2.57	91
1	0.666666666666667	0.624999999999997	2	2	8600	0	60	0	2	1	120	0.86	81
1	1	0.785714285714284	2	2	22000	0	66	0	3	1	360	1.29	47
2	1.66666666666667	0.318181818181815	2	3	24000	0	41	0	1	2	30	6	85
2	1	0.249999999999993	2	2	7000	1	28	0	1	2	60	0.29	77
2	1	0.192307692307689	2	2	26000	0	64	0	3	3	240	1.57	109
2	0.5	0.624999999999997	1	1	12000	0	79	0	1	2	180	1.86	97
2	1	0.499999999999996	2	2	20000	3	58	0	1	1	60	1	97
2	1	0.399999999999997	2	1	10000	0	45	0	0	3	120	1.14	89
1	0.333333333333333	0.399999999999997	3	3	18000	3	38	2	3	2	480	1	84
2	3	0.785714285714284	2	2	26000	0	64	0	1	1	180	1.71	94
1	0.75	0.785714285714284	2	2	18000	2	55	0	0	1	240	2.71	74
2	0.666666666666667	0.785714285714284	1	1	16000	0	78	0	0	2	120	1.43	216
2	1	0.624999999999997	2	2	27000	0	45	0	3	2	240	0.57	42
2	0.5	0.785714285714284	2	2	17000	0	85	0	1	1	120	1.14	63
1	1.25	0.499999999999996	2	2	20000	2	43	0	1	1	120	0.43	100
1	1	0.399999999999997	2	2	10000	3	49	0	0	1	240	0.43	155
2	1.33333333333333	0.399999999999997	2	2	20000	3	54	0	0	2	960	1.43	54
2	4	0.399999999999997	3	3	4500	0	38	0	3	1	210	0.29	111
2	0.5	0.624999999999997	3	3	10000	2	46	1	0	1	180	2	47
1	1.33333333333333	0.499999999999996	2	2	32000	2	53	0	1	1	240	0.14	74
1	0.333333333333333	0.318181818181815	2	2	3000	1	45	1	0	2	180	1.57	51
1	0.666666666666667	0.249999999999993	2	2	25000	2	55	0	0	2	180	1.43	30
2	0.666666666666667	0.785714285714284	3	3	40000	2	29	0	0	2	420	2.29	74
2	1.25	0.499999999999996	2	2	15000	1	39	0	1	1	120	2.14	89
2	0.5	0.0624999999999961	3	3	6500	1	37	0	2	1	180	0.29	65
2	1	0.499999999999996	2	3	40000	0	63	0	0	1	150	3.21	106
2	1.66666666666667	0.499999999999996	2	1	15000	3	38	0	0	2	60	1.14	87
2	1.33333333333333	0.499999999999996	2	2	20000	0	37	0	1	1	120	3	87
2	1.33333333333333	0.318181818181815	2	2	7000	0	52	0	1	1	480	1.86	56
1	0.8	0.785714285714284	3	3	110000	2	43	0	0	1	300	1.57	51
2	1.5	0.318181818181815	3	3	8000	0	38	0	1	2	210	1.57	74
2	0.333333333333333	0.499999999999996	2	2	15000	1	52	0	1	1	240	2.57	111
2	1	0.249999999999993	3	3	32000	2	34	0	1	2	60	1.86	78
2	0.666666666666667	0.399999999999997	2	2	7000	0	73	0	1	1	480	0.79	143
2	0.6	0.399999999999997	3	3	90000	3	51	0	2	3	240	5	53
1	0.75	0.785714285714284	3	3	40000	3	40	1	0	3	600	0.57	41
1	2	0.785714285714284	2	2	20000	2	43	2	3	1	600	0.14	73
2	1.33333333333333	0.785714285714284	2	2	9000	0	44	0	3	1	180	2.5	75
2	1	0.499999999999996	3	3	16000	2	29	1	1	2	360	1.29	89
1	0.5	0.624999999999997	2	2	15000	0	73	0	1	1	300	2	72
2	0.333333333333333	0.785714285714284	3	3	15000	2	30	0	1	1	840	0	57
2	3.5	0.249999999999993	2	2	6000	0	32	0	0	1	240	0.86	207
2	0.666666666666667	0.785714285714284	2	2	8600	0	72	0	1	1	180	0.57	54
1	1.5	0.399999999999997	1	1	13400	3	57	1	2	2	360	0.57	79
1	0.5	0.499999999999996	2	2	30000	2	66	0	2	1	360	2.43	111
1	2	0.624999999999997	2	2	15000	2	48	0	0	2	240	2.07	81
2	1	0.399999999999997	3	3	60000	2	28	0	1	2	360	1.14	69
2	1	0.785714285714284	3	3	40000	1	50	0	2	2	300	3	94
2	2	0.399999999999997	3	3	8000	1	39	0	1	2	180	0.57	94
2	1.33333333333333	0.785714285714284	3	2	50000	0	40	0	2	2	30	0.57	62
2	0.5	0.499999999999996	3	3	40000	1	50	2	2	2	120	3	77
2	3.5	0.192307692307689	1	1	10000	0	32	0	1	2	60	4	88
2	0.666666666666667	0.499999999999996	3	3	40000	1	48	0	1	1	300	2	80
2	0.333333333333333	0.785714285714284	2	2	15000	0	80	0	0	2	120	2	71
2	0.25	0.399999999999997	3	3	30000	2	39	0	1	1	300	1.43	51
2	0.666666666666667	0.785714285714284	3	3	12000	0	57	0	1	2	240	2.43	70
2	1	0.785714285714284	3	3	38000	1	46	0	2	1	180	0.86	119
1	1.5	0.318181818181815	1	1	12000	1	62	0	1	1	120	1.14	90
2	2	0.192307692307689	2	2	7000	0	39	0	3	1	240	4.57	73
1	0.5	0.624999999999997	1	1	10000	1	77	0	1	2	120	1.29	105
1	0.666666666666667	0.499999999999996	3	1	22000	2	35	1	2	2	180	1	65
2	1	0.785714285714284	3	3	28000	2	45	0	3	1	540	2.57	80
2	1.33333333333333	0.499999999999996	3	3	40000	0	43	0	3	3	120	0.43	23
1	1	0.399999999999997	3	1	15000	0	26	2	1	3	120	0	55
2	1	0.249999999999993	3	3	30000	2	45	0	1	1	180	2.29	60
2	0.4	0.785714285714284	3	3	25000	2	63	0	1	1	480	4	101
1	0.4	0.624999999999997	2	2	8000	2	51	0	0	1	180	1.29	58
1	1	0.318181818181815	2	1	10000	3	27	1	3	2	60	0.57	91
1	0.333333333333333	0.499999999999996	3	3	20000	2	36	2	2	2	180	1	86
1	1.33333333333333	0.785714285714284	3	3	20000	1	40	1	0	2	360	0.71	64
1	0.333333333333333	0.624999999999997	3	3	36000	2	37	1	0	2	120	2.86	95
2	1	0.785714285714284	3	3	30000	2	40	0	1	1	240	1.43	64
2	1	0.785714285714284	3	3	47000	0	32	0	0	1	420	0.71	67
2	0.5	0.499999999999996	2	2	12000	0	71	0	1	2	240	2.86	83
1	0.2	0.399999999999997	2	2	15000	0	47	0	2	1	360	0.29	67
2	0.333333333333333	0.399999999999997	3	3	14800	0	65	0	0	2	300	4.71	23
1	0.5	0.785714285714284	2	3	25000	2	52	0	1	2	240	0.86	40
2	0.5	0.318181818181815	2	2	8000	0	74	0	2	1	120	2	109
2	2	0.192307692307689	2	2	8200	1	62	1	3	1	180	1.86	90
1	0.666666666666667	0.785714285714284	3	3	9500	0	75	0	1	2	300	0.43	65
2	1	0.399999999999997	1	1	16000	0	79	0	0	1	120	2.5	64
2	0.75	0.249999999999993	3	3	50000	1	47	0	0	1	120	3	60
2	0.5	0.399999999999997	1	1	10000	0	81	0	0	2	180	4	27
1	1	0.785714285714284	3	3	80000	2	62	0	0	3	120	4.14	51
1	0.5	0.785714285714284	3	3	35000	2	38	0	2	2	660	3.71	80
1	1	0.499999999999996	3	3	20000	1	58	0	2	2	90	0.43	179
2	1	0.192307692307689	3	3	8000	2	35	0	2	1	120	1.14	80
2	1.5	0.399999999999997	2	2	20000	0	45	0	1	2	60	5	106
2	1	0.318181818181815	3	3	7000	1	31	0	3	1	240	0.29	69
2	1	0.785714285714284	3	3	30000	0	60	0	1	1	240	4	32
2	1.5	0.399999999999997	3	3	20000	2	35	0	0	2	180	1.57	76
2	0.666666666666667	0.499999999999996	2	2	12000	0	52	0	3	1	1080	1.43	70
1	2	0.249999999999993	2	2	8000	0	40	0	0	2	120	0.43	76
1	1.5	0.249999999999993	3	3	50000	3	33	0	1	2	300	3.57	92
1	1.5	0.399999999999997	3	3	30000	3	33	0	0	2	300	2.57	95
2	1	0.499999999999996	2	2	16000	0	40	0	1	2	360	2	82
1	0.666666666666667	0.785714285714284	2	2	12000	0	74	0	0	1	180	2	92
2	1	0.499999999999996	3	3	11000	0	39	0	1	2	240	3.86	92
2	0.666666666666667	0.399999999999997	2	3	25000	0	71	0	2	3	180	3.14	68
2	0.75	0.499999999999996	3	3	30000	0	84	0	2	1	600	5	47
2	0.5	0.785714285714284	3	3	8600	1	77	0	1	2	180	3	79
2	0.666666666666667	0.624999999999997	2	2	10000	0	42	0	2	1	240	2.71	60
2	1.66666666666667	0.499999999999996	2	2	25000	0	38	0	3	1	300	2.43	72
1	2	0.499999999999996	2	2	30000	3	38	0	1	1	600	0.71	78
1	0.333333333333333	0.785714285714284	3	3	8000	2	69	0	0	2	240	2.43	86
2	1.5	0.499999999999996	3	3	12000	2	32	0	1	2	240	1.14	81
2	1.66666666666667	0.785714285714284	3	3	40000	2	28	1	3	3	480	3.14	51
1	1.25	0.499999999999996	2	3	9000	2	31	0	2	2	180	0.57	75
1	1.33333333333333	0.192307692307689	3	3	7000	1	35	0	3	1	60	0.14	81
1	0.5	0.785714285714284	3	3	29000	2	54	0	0	1	420	0.71	22
2	1.5	0.499999999999996	3	3	30000	1	31	0	3	1	120	1.14	72
1	1.5	0.318181818181815	2	2	7000	3	39	0	3	1	540	0.57	89
1	0.8	0.785714285714284	1	3	15000	3	58	1	2	1	240	0.43	77
2	1.5	0.399999999999997	3	3	17000	0	48	0	0	1	60	0.71	88
2	0.5	0.624999999999997	3	3	16000	0	74	0	2	1	420	3.5	66
1	0.666666666666667	0.499999999999996	2	2	20000	1	57	0	0	2	360	1.86	142
1	0.75	0.785714285714284	3	3	40000	2	48	0	1	1	420	0.86	91
1	1	0.399999999999997	2	2	5000	0	56	0	0	1	360	0.57	72
2	3	0.785714285714284	3	3	15000	1	50	0	2	1	60	2.43	87
1	1	0.499999999999996	2	2	10000	3	42	0	3	1	60	1	89
1	1	0.499999999999996	2	2	30000	0	59	0	3	2	480	2.29	110
1	0.2	0.785714285714284	3	3	9000	1	70	0	0	3	120	3.86	66
2	1.66666666666667	0.785714285714284	3	3	38000	2	32	0	2	1	120	1.43	115
2	3	0.624999999999997	3	3	24000	0	27	0	1	2	180	1.93	72
1	0.142857142857143	0.785714285714284	2	2	9000	0	45	0	3	1	120	0.14	44
1	0.666666666666667	0.624999999999997	2	3	20000	2	58	0	1	2	60	2	104
1	0.666666666666667	0.624999999999997	3	3	33000	3	45	0	0	1	480	1.57	78
2	2.5	0.318181818181815	1	1	16000	0	52	0	1	1	60	1.29	231
2	1	0.785714285714284	3	2	15000	0	39	0	3	1	120	1.29	82
2	0.666666666666667	0.785714285714284	3	1	12000	1	38	1	1	2	180	0.71	90
1	0.333333333333333	0.318181818181815	2	2	6700	0	73	1	0	1	60	3.43	65
2	1.25	0.249999999999993	3	3	11000	1	31	0	1	2	60	1	84
2	1	0.624999999999997	3	3	20000	1	32	0	1	3	300	3.43	67
2	0.666666666666667	0.624999999999997	2	2	7000	0	74	0	2	2	180	1.71	92
2	0.8	0.499999999999996	3	3	60000	2	46	0	1	2	180	3.57	87
1	1	0.785714285714284	3	3	25000	2	66	0	0	2	300	0.29	41
1	1	0.785714285714284	2	3	25000	0	70	1	3	1	240	6.86	60
1	1	0.142857142857135	2	2	25000	2	31	2	0	3	180	2.71	107
2	2	0.318181818181815	2	2	12000	3	30	0	2	2	60	2.43	88
2	0.5	0.785714285714284	3	3	25000	3	31	0	0	2	60	0.71	78
1	0.333333333333333	0.499999999999996	1	1	8000	0	55	0	1	1	180	3	68
1	0.5	0.785714285714284	3	3	11000	2	61	0	1	2	120	0	82
1	1	0.785714285714284	3	3	10000	3	32	0	3	2	180	1	83
1	1	0.499999999999996	3	3	25000	2	46	1	3	1	300	1.57	48
1	0.5	0.624999999999997	2	2	10000	0	58	0	0	1	180	1.14	98
1	1	0.785714285714284	3	3	23000	3	43	0	1	1	60	1.29	124
2	0.666666666666667	0.318181818181815	2	3	13000	2	57	0	1	2	360	2	80
2	1	0.785714285714284	3	3	45000	2	40	1	0	2	240	3	75
1	0.666666666666667	0.399999999999997	3	3	8000	3	42	0	1	1	60	4	162
1	1.5	0.624999999999997	2	3	20000	0	34	0	0	1	300	0.29	61
2	1	0.624999999999997	3	3	6000	1	56	0	0	1	180	0.57	86
1	2.5	0.249999999999993	3	1	20000	3	39	0	1	1	240	2.14	102
2	1	0.499999999999996	2	2	15000	0	80	1	1	1	120	1.5	82
2	0.5	0.399999999999997	2	2	18500	3	54	0	1	2	120	0.29	136
1	1.5	0.318181818181815	3	3	9000	2	33	1	3	1	240	2.14	92
2	0.5	0.624999999999997	3	3	15000	0	55	0	2	2	120	2.57	86
1	2	0.624999999999997	3	3	18000	2	38	1	2	2	360	1.21	87
1	1.5	0.624999999999997	2	3	17000	1	28	1	1	1	600	0.57	59
1	0.666666666666667	0.249999999999993	3	3	26000	3	51	0	2	3	300	2.29	90
2	1.5	0.249999999999993	2	2	7000	0	58	0	1	3	120	0.29	71
2	2.25	0.785714285714284	2	2	6000	1	50	0	1	1	60	4.43	100
2	0.666666666666667	0.499999999999996	3	3	5600	2	51	0	1	1	360	0.57	74
2	0.666666666666667	0.624999999999997	2	2	5400	0	56	0	1	1	300	0.71	86
2	0.666666666666667	0.785714285714284	3	3	40000	0	70	1	1	3	90	6	93
2	0.666666666666667	0.785714285714284	3	3	30000	3	27	0	3	2	240	3.14	67
2	2.5	0.318181818181815	2	2	14000	0	59	0	1	1	600	1	64
2	1	0.399999999999997	1	1	42000	0	66	0	1	2	120	0.14	102
1	0.5	0.399999999999997	2	2	20000	3	62	0	2	2	120	0.43	67
2	1.33333333333333	0.785714285714284	1	1	20000	1	52	0	1	1	180	0.29	21
2	2	0.399999999999997	2	1	7000	0	33	0	3	1	240	0	30
1	3	0.399999999999997	2	2	3500	3	28	2	1	3	120	5	66
2	1.5	0.318181818181815	1	1	3500	0	66	0	1	2	120	1.43	135
1	1.66666666666667	0.249999999999993	2	2	10000	3	49	1	2	2	60	0.29	193
2	1	0.624999999999997	3	3	5000	0	63	0	1	1	300	2	84
2	0.666666666666667	0.785714285714284	3	3	11000	1	57	0	1	1	240	0.71	98
2	0.5	0.785714285714284	3	3	45000	3	50	0	1	2	420	4	81
2	1.2	0.399999999999997	2	1	14000	1	35	0	1	2	180	4	96
2	1.33333333333333	0.785714285714284	2	3	33000	0	49	0	1	2	180	0.71	76
2	0.333333333333333	0.785714285714284	2	2	14000	0	88	0	1	1	60	2.43	63
2	1	0.785714285714284	3	3	45000	0	64	0	0	1	180	4	82
2	2.33333333333333	0.785714285714284	3	2	14800	1	33	0	1	1	120	1.57	74
1	3	0.499999999999996	3	3	12000	3	46	1	2	2	120	0.86	79
1	0.5	0.785714285714284	3	3	8300	0	72	1	1	1	240	0.57	73
1	0.5	0.785714285714284	2	2	12000	1	66	0	1	1	360	0.86	43
1	2	0.499999999999996	2	2	24000	3	30	1	1	3	180	1.07	82
1	2.5	0.785714285714284	3	1	5000	2	30	2	3	2	120	0.43	98
1	2.5	0.318181818181815	2	2	9000	3	44	0	2	3	120	1.57	59
2	1	0.499999999999996	3	3	20000	3	51	0	1	1	300	1.71	64
2	1	0.785714285714284	3	3	40000	1	50	1	1	2	240	0.64	82
1	0.4	0.785714285714284	3	3	25000	2	40	0	2	2	480	1.43	89
2	0.5	0.785714285714284	3	3	30000	1	31	1	1	2	150	3.64	73
1	1	0.785714285714284	3	3	80000	2	45	0	2	3	60	8.29	85
2	2	0.785714285714284	3	3	40000	2	37	0	2	1	120	1.43	98
2	1	0.785714285714284	3	1	16000	0	74	0	1	1	480	0.43	85
1	1	0.785714285714284	3	3	50000	0	71	0	1	1	120	1.43	77
1	1	0.785714285714284	3	3	53000	3	42	0	1	2	540	2.14	107
2	1	0.399999999999997	1	1	21000	0	74	0	0	1	300	0.29	60
2	0.5	0.399999999999997	2	2	8000	0	72	0	1	1	120	0.29	80
1	0.4	0.785714285714284	2	2	50000	2	79	0	2	1	720	2.43	96
1	0.5	0.785714285714284	3	3	20000	1	44	0	0	1	360	1.57	73
2	0.5	0.785714285714284	3	3	8000	0	64	0	1	2	120	2.57	90
1	2.5	0.499999999999996	2	2	20000	2	37	0	0	3	240	0.86	81
2	0.6	0.785714285714284	3	3	40000	2	43	0	2	1	480	2.57	95
2	1.33333333333333	0.399999999999997	3	3	40000	1	34	1	1	3	60	2.29	82
1	0.666666666666667	0.785714285714284	3	3	85000	2	65	0	0	2	180	4	98
1	0.666666666666667	0.785714285714284	3	3	15000	1	42	0	3	2	120	0.29	164
1	0.666666666666667	0.624999999999997	3	3	20000	1	60	0	2	1	360	0.29	83
2	0.333333333333333	0.399999999999997	3	3	8000	0	63	0	0	1	480	2	106
1	1	0.785714285714284	3	1	10000	0	75	0	3	1	240	2	88
1	0.5	0.318181818181815	1	1	7000	3	64	0	1	1	180	1.71	36
2	1	0.318181818181815	3	2	16000	1	60	1	1	2	180	2.29	81
1	2.5	0.624999999999997	3	3	20000	3	29	0	2	2	120	0.86	24
2	1	0.499999999999996	2	2	7000	1	40	1	1	1	120	1.29	45
2	2	0.785714285714284	1	1	12500	0	40	0	1	1	90	0.71	66
2	2	0.318181818181815	1	1	7000	0	56	0	1	2	180	0.57	86
1	2	0.785714285714284	3	3	20000	3	37	0	1	3	120	1.14	73
1	0.5	0.249999999999993	2	2	7000	2	38	1	3	3	240	1.14	70
2	1.66666666666667	0.399999999999997	3	3	18000	2	33	0	0	2	120	1.57	93
1	0.666666666666667	0.785714285714284	3	3	28000	0	56	0	0	1	240	2.57	33
1	1	0.318181818181815	1	1	15000	3	69	1	0	2	180	2.29	27
2	1.5	0.785714285714284	3	3	95000	1	38	1	1	2	240	2.57	80
1	1	0.499999999999996	2	2	16000	3	65	0	1	3	180	1.14	79
2	0.333333333333333	0.499999999999996	1	1	14000	0	87	0	1	1	240	2.57	91
2	4	0.399999999999997	2	2	20000	0	28	0	1	1	180	0	70
2	2	0.318181818181815	2	2	17000	3	40	0	3	1	600	2	63
1	1.66666666666667	0.624999999999997	2	2	24000	2	60	0	0	1	60	1.57	99
2	0.5	0.785714285714284	3	3	40000	2	51	2	1	1	360	0.86	76
2	1.66666666666667	0.499999999999996	2	2	30000	0	47	0	1	2	60	2.43	60
1	2.33333333333333	0.624999999999997	3	3	6000	2	29	0	1	3	240	4.14	100
1	0.5	0.785714285714284	3	3	20000	2	29	0	0	3	480	0.86	53
1	0.666666666666667	0.249999999999993	2	2	2000	3	37	0	0	1	720	0.86	64
1	0.5	0.785714285714284	3	3	4000	0	79	0	0	3	600	4	100
2	0.5	0.399999999999997	3	3	24000	0	77	0	1	3	180	3.57	78
2	2.33333333333333	0.249999999999993	2	3	3500	1	34	0	1	2	120	7.71	71
2	0.666666666666667	0.785714285714284	2	2	15000	3	55	0	1	2	60	3	65
1	1	0.785714285714284	2	2	9000	0	79	0	2	2	180	1.21	49
2	1.33333333333333	0.499999999999996	3	3	7000	3	35	1	2	1	240	0.43	90
2	1.33333333333333	0.785714285714284	3	3	36000	0	56	0	1	1	420	1.57	57
2	0.833333333333333	0.785714285714284	3	3	70000	2	53	0	0	2	240	3	32
2	1.33333333333333	0.499999999999996	3	2	10000	0	26	0	1	1	300	1.29	74
2	2	0.624999999999997	1	1	15000	1	65	0	1	1	180	3.79	143
2	1.66666666666667	0.785714285714284	3	3	35000	0	32	1	1	2	120	1	71
2	0.666666666666667	0.624999999999997	1	2	8000	0	57	0	1	2	240	6	121
1	1.25	0.785714285714284	3	3	19000	3	38	1	0	3	240	0.43	68
1	2	0.192307692307689	2	3	25000	0	82	0	1	2	60	1.43	43
2	0.75	0.785714285714284	3	3	35000	3	41	0	1	1	720	1	55
2	1	0.785714285714284	3	3	38000	0	38	0	1	2	180	1.14	108
2	2.5	0.624999999999997	3	3	10000	1	40	2	1	2	420	0.86	87
2	0.333333333333333	0.624999999999997	3	3	45000	1	76	0	1	1	600	3	69
2	2	0.499999999999996	3	3	15000	2	50	0	0	2	60	1.14	93
1	0.666666666666667	0.785714285714284	2	3	35000	1	28	0	1	1	60	3.86	45
2	1.33333333333333	0.785714285714284	2	2	16000	0	70	0	0	1	300	0.29	74
2	1.5	0.499999999999996	3	3	7000	0	43	0	1	1	120	1.29	76
2	0.333333333333333	0.785714285714284	3	3	80000	0	61	0	1	1	120	1.57	24
1	1	0.785714285714284	3	3	70000	2	61	0	2	2	720	0	59
1	0.5	0.785714285714284	2	2	8000	0	68	0	0	2	180	3.43	78
1	1	0.399999999999997	2	2	10000	3	49	0	1	2	240	0.14	56
2	1.66666666666667	0.249999999999993	3	2	20000	0	32	0	1	1	90	0.57	71
2	0.6	0.624999999999997	3	3	25000	1	26	0	1	2	180	1	80
2	1	0.192307692307689	3	3	8300	1	53	0	1	2	360	0.57	102
1	1	0.624999999999997	2	2	20000	0	75	0	0	2	180	1.14	95
1	0.333333333333333	0.624999999999997	2	2	60000	0	64	0	1	1	120	0	77
1	0.5	0.785714285714284	3	3	32000	2	76	0	2	1	120	2.29	111
2	1.33333333333333	0.499999999999996	2	2	15000	0	35	1	3	1	120	0.29	28
1	0.5	0.785714285714284	3	3	20000	0	49	0	3	1	240	0.71	78
1	3	0.499999999999996	2	2	8000	1	55	2	2	2	180	5.71	75
1	1	0.249999999999993	1	1	1000	0	66	2	1	1	240	1.86	59
1	0.666666666666667	0.785714285714284	2	2	30000	3	73	0	3	3	270	3.5	111
2	1	0.499999999999996	2	3	12000	1	77	0	1	3	120	5	101
1	1.33333333333333	0.785714285714284	2	2	30000	2	61	0	2	2	180	0	73
1	0.5	0.399999999999997	3	3	130000	2	55	1	2	1	360	0.43	72
2	0.5	0.785714285714284	3	2	25000	0	68	0	0	3	240	6	86
1	0.25	0.499999999999996	3	3	0	0	51	0	2	1	300	10.36	75
2	0.4	0.499999999999996	3	3	50000	0	71	1	0	3	300	4	88
1	2.5	0.249999999999993	1	1	15000	2	51	1	0	2	120	1.57	155
1	1.5	0.785714285714284	3	3	35000	2	37	0	1	2	420	3	93
1	1	0.249999999999993	2	2	20000	2	38	0	1	2	180	0.86	106
2	1.33333333333333	0.318181818181815	2	2	6000	0	52	0	1	1	240	0.29	65
2	1	0.399999999999997	3	3	20000	0	43	0	1	2	360	4.79	101
1	0.333333333333333	0.785714285714284	1	1	8600	0	69	0	1	3	180	0	84
2	1	0.624999999999997	2	2	60000	0	66	0	1	2	120	3	62
2	1	0.499999999999996	2	2	10000	0	45	0	1	3	120	5	110
1	1.33333333333333	0.785714285714284	2	2	30000	3	39	1	0	2	360	0.86	75
2	0.5	0.785714285714284	2	2	8600	0	80	0	1	1	240	1.29	118
2	2	0.499999999999996	3	2	70000	2	36	1	3	2	120	1.71	66
2	1.5	0.624999999999997	2	2	15000	3	56	0	0	1	60	1.43	78
2	1	0.785714285714284	3	3	35000	0	44	0	2	1	120	3.71	93
1	1.33333333333333	0.192307692307689	2	2	7000	2	38	1	1	2	60	1	108
2	0.666666666666667	0.399999999999997	2	2	14000	0	71	0	1	1	600	1.21	103
1	1.25	0.399999999999997	3	3	40000	0	38	0	0	3	240	1.57	73
1	1.2	0.785714285714284	3	2	5400	3	29	0	3	2	720	2.57	46
1	1	0.499999999999996	3	3	15000	3	35	0	1	3	240	3	59
2	0.375	0.785714285714284	3	3	70000	3	48	0	1	2	720	2	79
2	1	0.785714285714284	2	2	17000	0	68	0	1	2	60	3.43	69
1	2.5	0.249999999999993	2	2	30000	3	38	1	0	2	180	0.86	86
2	0.333333333333333	0.499999999999996	3	3	6800	0	70	0	0	2	360	0.86	45
2	0.6	0.785714285714284	3	3	35000	1	55	0	3	3	120	0.57	70
1	5	0.318181818181815	3	3	8000	1	42	0	2	2	90	2.21	93
2	1	0.399999999999997	3	3	4000	0	42	0	1	2	120	2.86	90
2	1.25	0.785714285714284	3	3	20000	2	53	0	1	1	60	0.71	61
1	1.5	0.785714285714284	3	3	30000	2	29	0	3	3	120	1.43	68
1	1	0.399999999999997	3	3	22000	2	34	1	3	3	180	0.71	110
2	0.666666666666667	0.785714285714284	3	3	100000	0	59	0	0	1	180	8	69
1	0.4	0.499999999999996	2	1	10000	2	67	1	1	1	245	1.14	46
1	0.333333333333333	1	2	2	7000	0	68	0	1	1	180	0	67
2	2	0.318181818181815	3	3	20000	1	35	0	1	2	120	0	56
1	3	0.249999999999993	2	1	10000	1	38	0	1	2	180	2.57	71
2	0.75	0.399999999999997	1	1	8500	0	73	0	1	3	30	0	48
2	0.333333333333333	0.624999999999997	3	3	3500	1	44	0	2	2	360	0.29	101
2	1	0.318181818181815	3	3	10000	1	63	0	0	3	120	2.43	60
2	1	0.499999999999996	3	1	20000	0	29	0	3	2	60	0.43	86
1	3	0.399999999999997	1	1	10000	3	32	1	1	1	60	1	53
2	1.33333333333333	0.249999999999993	3	2	35000	0	32	0	1	2	60	1	22
1	1.5	0.499999999999996	2	2	9000	0	55	0	0	1	300	2.57	119
1	1	0.499999999999996	2	2	13000	2	62	0	0	2	120	2.5	96
1	0.666666666666667	0.785714285714284	3	3	30000	0	79	0	0	1	240	3	51
2	1	0.624999999999997	3	3	7000	3	33	0	2	2	480	0.43	62
1	2	0.785714285714284	2	2	61000	3	40	0	2	3	120	5.29	107
2	1.5	0.624999999999997	3	3	8000	2	30	0	1	2	60	2.43	27
2	2.5	0.785714285714284	3	3	8000	0	41	0	1	2	300	6	108
1	0.75	0.785714285714284	3	3	45000	2	41	1	2	3	90	3.71	92
2	2	0.785714285714284	3	3	15000	2	32	0	1	2	60	1.86	76
2	0.5	0.785714285714284	3	3	50000	1	57	1	2	2	120	6	80
1	1	0.785714285714284	3	3	35000	3	43	2	3	2	240	0	69
2	1.5	0.499999999999996	3	3	38000	1	48	1	2	3	300	2.71	58
1	1	0.785714285714284	3	3	25000	2	26	1	2	2	360	0.29	62
1	1	0.785714285714284	3	3	20000	2	55	0	2	1	120	1.14	79
2	0.6	0.785714285714284	3	3	52000	2	36	0	1	1	480	8	110
1	1.33333333333333	0.785714285714284	3	3	40000	2	52	0	1	1	240	6.29	96
2	2	0.785714285714284	2	3	70000	0	45	0	3	1	300	3.43	73
1	1	0.785714285714284	1	2	10000	1	51	0	0	1	180	1.71	96
2	0.5	0.785714285714284	2	2	20000	3	67	0	1	1	120	1.86	111
1	1.33333333333333	0.785714285714284	3	3	70000	3	35	0	2	1	180	2	70
2	3	0.624999999999997	3	2	16500	1	28	0	1	1	240	0.57	56
2	0.666666666666667	0.399999999999997	3	3	3000	3	45	0	0	2	120	2	89
1	1.66666666666667	0.499999999999996	3	3	37000	2	43	0	1	2	120	1.14	82
2	0.75	0.785714285714284	3	3	10000	1	43	0	2	2	360	3.43	70
2	1.33333333333333	0.785714285714284	3	3	8500	0	27	0	1	1	180	4.29	65
1	0.333333333333333	0.785714285714284	3	3	48000	2	34	0	1	2	240	1.43	79
1	0.75	0.785714285714284	3	3	30000	3	33	1	0	1	600	0.14	89
2	1	0.785714285714284	3	3	8000	1	64	0	1	1	540	2	44
2	1	0.785714285714284	3	3	15000	0	78	0	1	2	300	4	58
1	2	0.785714285714284	3	3	40000	3	44	0	1	2	300	1.43	69
1	1	0.785714285714284	2	2	20000	3	32	1	1	1	540	1.57	62
1	1	0.192307692307689	3	3	20000	3	50	0	1	3	120	2.43	45
2	0.5	0.785714285714284	2	2	1500	0	41	0	1	1	60	0.43	138
2	0.666666666666667	0.785714285714284	2	3	27000	0	69	0	2	1	180	6	100
1	1	0.785714285714284	3	3	40000	2	33	0	1	3	480	4	75
2	0.333333333333333	0.785714285714284	3	3	28000	3	44	0	1	1	180	2.29	52
2	0.333333333333333	0.785714285714284	3	3	13000	1	67	0	0	2	300	2.86	86
2	1	0.785714285714284	3	3	60000	3	44	0	3	1	420	2.71	52
2	1	0.785714285714284	3	3	30000	2	42	0	2	1	240	2.43	84
2	0.333333333333333	0.785714285714284	3	3	38000	2	59	0	1	2	300	2	103
1	0.5	0.785714285714284	3	3	20000	2	55	1	3	1	180	0.43	54
1	0.75	0.785714285714284	3	3	8000	1	26	1	1	3	300	4	29
2	1	0.624999999999997	3	3	15000	1	39	0	3	2	120	0.29	77
1	1.5	0.785714285714284	2	2	38000	2	52	0	3	1	180	2.29	46
2	0.75	0.785714285714284	3	3	37000	1	44	0	1	2	180	7	64
1	1	0.785714285714284	3	3	20000	3	71	0	0	1	360	1	100
1	0.666666666666667	0.785714285714284	2	2	22000	1	62	0	0	3	180	1	64
2	1	0.785714285714284	3	3	45000	2	32	0	0	1	600	1.86	93
1	0.6	0.624999999999997	3	3	70000	2	55	0	1	1	480	0.29	97
1	1	0.785714285714284	3	3	40000	0	49	1	0	1	480	0	50
2	1	0.785714285714284	3	3	7000	0	78	0	0	1	30	6	76
1	0.5	0.785714285714284	3	3	40000	0	64	0	0	2	300	4	92
2	0.666666666666667	0.785714285714284	3	3	20000	2	37	0	1	2	180	4	73
2	0.666666666666667	0.785714285714284	2	2	5000	1	56	0	1	1	120	2.57	91
2	0.5	0.624999999999997	3	2	1600	1	31	0	3	3	60	0	44
2	0.666666666666667	0.785714285714284	3	3	20000	3	49	0	1	1	300	3	75
1	1	0.785714285714284	3	3	25000	1	26	0	1	1	600	0.29	100
1	1.33333333333333	0.399999999999997	3	3	0	0	36	0	1	3	120	0.57	95
2	0.5	0.785714285714284	3	3	4500	1	64	0	1	1	360	0.57	109
1	2	0.624999999999997	3	3	10000	1	42	1	1	3	300	1.71	196
1	0.5	0.785714285714284	3	3	70000	3	66	0	0	2	240	4	86
2	1	0.785714285714284	3	3	47000	1	59	1	0	1	60	2	86
2	0.75	0.624999999999997	3	2	3500	0	72	0	0	1	270	3.86	79
1	0.333333333333333	0.785714285714284	3	3	15000	0	27	0	1	2	420	1	66
2	0.8	0.785714285714284	3	2	25000	0	39	0	0	2	120	1.86	65
1	1	0.785714285714284	3	3	24000	1	60	1	1	1	120	1	81
2	1	0.499999999999996	2	2	0	1	39	1	1	1	60	1.29	94
1	1	0.785714285714284	2	2	5000	0	63	1	1	1	120	3.57	98
2	1.33333333333333	0.399999999999997	2	2	9000	1	49	0	1	1	360	0.43	87
2	0.5	0.785714285714284	3	3	15000	0	82	0	2	1	600	2.86	62
2	1	0.399999999999997	3	3	60000	1	33	0	1	1	240	5	54
2	1.5	0.785714285714284	2	2	15000	0	68	1	3	1	180	1.43	82
2	0.5	0.785714285714284	3	3	12000	1	78	0	1	1	180	3	85
2	0.666666666666667	0.785714285714284	3	3	10000	0	69	0	0	2	180	1.14	140
2	0.25	0.785714285714284	3	3	24000	2	49	0	3	2	240	0.86	100
2	0.5	0.785714285714284	3	3	7000	1	68	0	0	2	240	3	124
1	0.666666666666667	0.785714285714284	3	3	60000	1	56	0	1	3	180	6.43	49
1	1	0.785714285714284	3	1	40000	2	33	0	1	1	480	0.86	63
2	1	0.624999999999997	2	2	1000	2	31	0	1	1	90	1.57	70
1	1	0.785714285714284	2	2	20000	0	60	0	1	3	30	3.57	85
1	0.5	0.785714285714284	3	3	20000	2	57	0	1	3	120	1.57	39
1	0.4	0.785714285714284	3	3	80000	2	90	0	0	1	600	1.57	54
2	0.75	0.318181818181815	2	2	25000	0	47	0	1	2	180	0.43	92
1	0.5	0.785714285714284	3	3	10000	1	28	0	2	2	360	5	113
1	0.5	0.785714285714284	2	2	12000	0	80	0	1	1	480	2.29	103
2	0.333333333333333	0.249999999999993	2	2	8000	0	71	0	0	1	120	2.43	82
1	1	0.624999999999997	3	3	35000	1	39	1	1	1	240	0.43	75
2	0.5	0.499999999999996	2	3	15000	2	44	0	0	3	180	0.86	65
1	0.666666666666667	0.785714285714284	3	3	10000	0	29	1	1	2	300	2.43	138
2	0.666666666666667	0.785714285714284	3	3	53000	0	64	0	0	1	300	3.5	53
2	1.6	0.785714285714284	2	3	10000	1	34	0	0	2	60	11	45
2	2	0.785714285714284	2	2	16000	0	68	0	2	1	300	3.43	81
2	6	0.318181818181815	3	3	4000	0	39	0	1	1	300	0.43	72
1	0.666666666666667	0.785714285714284	2	2	16000	2	29	2	2	1	120	1.29	100
2	0.666666666666667	0.785714285714284	2	2	17000	0	81	0	2	3	180	5	76
2	0.5	0.785714285714284	3	3	15000	2	38	0	1	3	420	3	65
1	1.33333333333333	0.624999999999997	3	3	10000	1	32	0	2	2	60	2.43	20
2	1	0.785714285714284	2	2	10000	2	49	0	1	1	240	1.29	77
2	1.33333333333333	0.785714285714284	2	3	0	0	45	0	0	1	240	1.86	44
2	1	0.624999999999997	2	2	5300	0	64	0	1	2	180	0.29	149
1	0.666666666666667	0.785714285714284	3	3	60000	2	70	0	3	3	600	1.86	93
1	0.4	0.624999999999997	1	1	7400	1	60	0	2	1	60	3.57	116
1	0.5	0.785714285714284	2	2	26000	0	68	0	0	2	240	3	100
2	0.333333333333333	0.785714285714284	3	3	22000	0	75	1	0	2	180	4	74
2	1	0.785714285714284	2	2	22000	0	75	0	0	1	150	3	79
2	1	0.785714285714284	2	2	35000	3	59	1	3	2	120	1.43	79
2	0.666666666666667	0.318181818181815	2	2	13000	0	55	0	0	1	60	2.57	99
2	0.666666666666667	0.499999999999996	3	2	16000	0	55	0	1	2	180	0.29	95
1	1	0.399999999999997	3	3	24000	3	46	2	0	3	480	4.29	81
2	0.5	0.785714285714284	3	3	25000	2	62	0	0	1	420	1.43	62
2	0.333333333333333	0.624999999999997	1	1	8300	0	78	0	1	2	300	0	145
1	0.75	0.785714285714284	3	3	20000	0	26	1	1	2	240	2.14	36
1	1.33333333333333	0.624999999999997	1	1	50000	0	55	1	1	3	210	2.14	79
1	0.5	0.785714285714284	3	3	6000	1	65	2	2	1	300	4.14	100
1	1	0.499999999999996	1	1	6000	0	69	0	1	3	120	0.43	49
2	1.5	0.785714285714284	3	3	40000	2	30	0	1	1	540	4	84
2	0.333333333333333	0.785714285714284	2	2	15000	3	36	0	0	3	120	2.29	80
2	0.166666666666667	0.785714285714284	3	3	50000	0	67	0	2	2	180	6	25
2	1	0.785714285714284	3	2	20000	0	77	0	0	3	60	4.71	65
1	0.2	0.785714285714284	2	2	7000	0	66	0	0	2	90	1.71	87
2	0.5	0.785714285714284	2	2	8300	0	69	0	0	2	210	2	107
1	1	0.785714285714284	3	3	20000	2	44	0	0	3	120	1.29	79
2	1.5	0.785714285714284	3	3	60000	3	37	0	2	3	360	3	69
2	0.333333333333333	0.785714285714284	2	2	18000	0	83	0	0	1	360	2.43	62
2	1	0.785714285714284	3	2	25000	0	67	0	2	2	120	5.14	107
1	1.66666666666667	0.624999999999997	2	2	20000	2	27	0	1	3	60	1.14	32
1	0.666666666666667	0.785714285714284	3	3	15000	0	70	1	3	2	480	2.57	128
2	0.5	0.785714285714284	3	3	7200	2	56	0	0	1	60	1.71	69
2	1.33333333333333	0.785714285714284	3	3	24000	1	42	0	1	1	360	2	48
2	0.5	0.785714285714284	2	2	10000	0	77	0	1	2	120	1.86	71
2	0.666666666666667	0.499999999999996	3	3	30000	0	77	0	1	1	360	0.14	206
1	1	0.785714285714284	3	3	8400	3	63	1	0	1	420	0.86	71
1	1	0.249999999999993	2	2	10000	1	32	1	1	1	120	1.57	42
1	1	0.785714285714284	3	3	17000	0	63	0	2	1	300	1.29	80
1	2.5	0.785714285714284	2	2	5000	0	34	0	1	1	180	5	111
2	0.75	0.785714285714284	3	3	25000	0	43	0	0	2	240	7	69
2	0.5	0.499999999999996	2	3	7000	0	31	1	0	1	180	1.29	54
2	1.66666666666667	0.624999999999997	3	2	25000	2	39	0	3	2	180	3	70
2	3	0.249999999999993	2	2	5000	3	38	0	1	1	60	0.57	71
1	0.5	0.624999999999997	2	2	40000	0	66	0	2	2	240	2.57	65
2	2	0.785714285714284	3	3	30000	1	49	0	1	1	240	1.57	100
2	3	0.399999999999997	1	1	24000	1	42	0	1	1	60	2.29	73
2	1.5	0.785714285714284	3	3	31000	3	42	0	1	2	120	2.57	52
2	1.66666666666667	0.624999999999997	3	2	13000	0	60	0	0	2	240	0.57	92
2	4	0.624999999999997	2	2	4800	2	32	0	1	1	180	0.43	87
1	0.5	0.785714285714284	2	2	15000	1	38	0	1	1	180	0	93
2	0.8	0.785714285714284	3	3	70000	1	36	0	1	2	180	0.57	86
2	3	0.785714285714284	3	3	13280	2	39	0	2	1	150	0.57	72
1	1	0.499999999999996	1	1	12000	1	58	0	2	1	120	0.71	84
2	0.8	0.785714285714284	3	3	80000	2	38	0	0	1	300	1	92
2	1.25	0.785714285714284	3	3	30000	2	42	0	1	1	60	0.71	87
1	0.8	0.785714285714284	3	3	60000	3	47	1	1	1	600	1.57	76
1	1	0.399999999999997	1	1	50000	2	51	1	1	1	30	0.93	25
1	0.25	0.785714285714284	3	3	20000	3	33	0	1	3	300	0.29	32
1	0.333333333333333	0.499999999999996	2	2	16000	2	44	2	1	1	120	0.29	96
2	0.333333333333333	0.785714285714284	3	3	24000	0	86	1	1	1	300	0.86	80
1	1.5	0.785714285714284	3	3	36000	3	36	0	1	1	300	0.71	80
1	1.33333333333333	0.785714285714284	3	3	45000	3	46	0	3	1	180	0.57	96
1	0.75	0.785714285714284	3	2	20000	1	46	0	3	2	240	4.71	94
2	0.333333333333333	0.624999999999997	2	2	8000	0	68	0	1	2	360	2.14	81
1	0.666666666666667	0.499999999999996	1	1	12000	0	53	0	1	1	300	1.43	91
2	0.75	0.785714285714284	3	3	20000	2	27	0	1	2	240	1	81
2	0.5	0.624999999999997	1	1	7000	0	75	0	1	1	1080	2.29	98
2	0.5	0.785714285714284	2	2	16000	1	75	0	0	2	90	4.36	88
2	1	0.785714285714284	3	3	33000	2	40	0	1	2	120	1	68
1	1	0.785714285714284	3	3	80000	2	29	0	1	1	360	2.14	78
2	2	0.318181818181815	2	2	11500	1	31	2	1	2	480	0.71	55
1	0.333333333333333	0.399999999999997	3	3	13000	2	41	2	2	2	240	2.43	91
2	0.5	0.785714285714284	3	2	15000	0	27	0	3	1	480	1.64	75
2	0.666666666666667	0.785714285714284	3	3	5700	1	35	0	1	1	300	0	81
1	0.2	0.785714285714284	3	3	56000	0	84	0	1	2	300	2.86	123
1	0.666666666666667	0.624999999999997	2	2	12000	0	60	0	1	1	300	1.43	37
2	0.333333333333333	0.624999999999997	2	2	8600	0	68	0	1	2	180	4	107
1	1	0.499999999999996	1	1	3000	2	55	0	0	2	120	4.14	83
2	1	0.785714285714284	2	2	7000	0	62	0	1	2	180	2.57	78
2	1	0.785714285714284	3	2	12000	0	58	0	0	1	1020	3	82
2	0.2	0.785714285714284	3	3	28000	2	50	0	0	1	180	2.86	83
2	1.33333333333333	0.785714285714284	3	3	35000	3	32	0	1	2	300	3	77
1	0.75	0.785714285714284	3	3	60000	0	65	1	1	1	240	2.86	82
1	1.33333333333333	0.785714285714284	2	2	30000	2	45	0	0	2	60	1.71	58
1	1	0.499999999999996	2	2	20000	0	59	0	0	1	300	2	190
2	0.8	0.499999999999996	3	2	4900	1	44	0	1	3	120	3.14	74
1	0.5	0.785714285714284	1	1	17000	0	79	0	1	1	240	2.43	42
1	2.5	0.785714285714284	2	2	40000	3	41	1	1	2	300	1	93
1	1.25	0.624999999999997	3	3	17000	0	56	0	1	2	120	2.57	101
2	0.5	0.785714285714284	3	3	18000	0	83	0	1	3	180	2.86	84
1	0.666666666666667	0.499999999999996	3	3	14000	2	61	1	2	1	120	1.71	114
1	0.666666666666667	0.624999999999997	2	2	1500	0	70	0	1	2	360	1.86	80
2	0.25	0.785714285714284	2	2	16000	0	68	0	1	2	180	3	84
2	0.75	0.785714285714284	3	3	7000	1	30	0	1	2	360	3	90
1	0.333333333333333	0.785714285714284	3	3	50000	2	55	0	0	1	300	2	78
2	0.4	0.785714285714284	3	3	50000	2	54	0	1	1	180	5	66
2	2	0.499999999999996	2	2	18000	0	49	0	0	2	120	2.29	95
1	0.333333333333333	0.624999999999997	2	2	12000	1	32	0	2	2	300	1.86	92
1	1	0.785714285714284	3	3	80000	3	58	0	1	1	180	5	53
1	1.33333333333333	0.624999999999997	2	2	20000	2	31	0	1	2	180	0.57	107
2	0.5	0.785714285714284	3	3	8000	2	31	0	1	1	360	1	61
1	0.8	0.785714285714284	3	3	47000	3	48	0	1	1	720	3.5	81
1	2	0.785714285714284	3	3	50000	3	37	0	1	3	360	3.5	110
2	2	0.499999999999996	3	3	13000	3	37	0	0	2	120	1.14	76
2	1	0.624999999999997	3	3	7000	0	66	0	1	1	240	0.86	90
2	0.75	0.499999999999996	1	3	15400	1	55	0	2	3	120	0.57	67
2	0.75	0.785714285714284	3	2	16000	0	57	0	3	2	180	5	97
2	0.666666666666667	0.785714285714284	2	3	10000	0	56	0	1	1	540	4	83
1	1	0.785714285714284	1	2	18000	0	73	0	1	1	180	2.86	80
1	1	0.785714285714284	3	3	9000	1	39	0	1	1	480	2.71	24
2	0.5	0.785714285714284	3	3	20000	3	30	0	1	1	600	4.5	76
2	1.5	0.785714285714284	3	3	22000	1	39	0	2	2	180	0.29	63
2	1	0.499999999999996	2	2	26000	0	64	0	1	1	240	2.29	57
1	0.333333333333333	0.624999999999997	2	2	8000	0	74	0	1	1	360	1.14	91
1	1.33333333333333	0.624999999999997	2	2	28000	1	59	0	1	1	240	0.29	88
2	1.33333333333333	0.499999999999996	2	2	18000	1	44	0	2	1	120	1.29	75
1	1.33333333333333	0.785714285714284	3	3	36000	3	35	0	1	3	420	0.79	90
2	0.5	0.785714285714284	2	2	15000	0	85	0	0	1	240	2.43	89
1	0.333333333333333	0.785714285714284	3	3	55000	0	62	1	1	3	240	1.29	105
2	0.333333333333333	0.785714285714284	1	1	8000	0	85	0	1	1	300	0	63
2	0.666666666666667	0.624999999999997	3	3	20000	0	60	0	2	2	120	3	81
2	0.666666666666667	0.785714285714284	3	3	25000	3	44	0	1	1	300	3.29	116
2	1	0.499999999999996	1	1	4000	0	67	0	1	1	60	0.57	82
2	2	0.785714285714284	3	3	2000	0	39	0	2	2	240	1.29	95
1	1	0.785714285714284	3	3	60000	2	53	1	0	3	300	4.5	86
2	0.666666666666667	0.785714285714284	3	3	60000	1	54	0	2	1	480	5	96
2	0.5	0.399999999999997	2	2	2000	1	66	0	0	2	120	0.29	107
1	0.333333333333333	0.499999999999996	1	1	8500	0	78	0	2	1	600	2.86	77
1	2	0.399999999999997	2	2	5000	1	49	0	2	1	60	3.14	116
2	0.5	0.785714285714284	3	3	41000	0	69	0	1	2	60	4	69
1	0.5	0.785714285714284	1	1	16000	0	77	0	2	2	180	2.14	102
2	1	0.785714285714284	3	3	20000	2	37	0	1	2	360	1.86	45
2	2	0.624999999999997	3	3	10000	0	32	0	1	2	300	1.29	62
2	0.5	0.785714285714284	3	3	20000	0	65	0	0	2	180	2.29	75
2	1	0.499999999999996	3	3	20000	0	58	1	1	2	180	0.57	72
1	0.6	0.785714285714284	2	2	16000	1	68	0	1	1	300	2.43	93
1	1.33333333333333	0.624999999999997	3	1	17000	1	27	1	1	3	240	1.14	74
2	0.5	0.785714285714284	3	3	36000	3	58	0	0	2	480	4	62
2	0.75	0.785714285714284	3	3	100000	2	52	0	1	2	240	1.71	41
2	0.5	0.785714285714284	3	3	30000	3	26	0	2	2	540	1.43	65
1	1	0.785714285714284	3	3	20000	3	30	0	2	3	300	0	86
1	0.333333333333333	0.785714285714284	3	3	40000	2	53	1	1	2	480	3.71	70
2	1	0.624999999999997	3	3	5000	0	61	0	3	1	180	2.14	153
2	0.666666666666667	0.785714285714284	3	3	36000	2	37	0	1	1	900	1.29	77
1	0.4	0.624999999999997	3	3	20000	1	33	0	3	1	120	0.43	59
1	0.8	0.624999999999997	3	3	20000	3	48	0	0	3	120	0.57	71
2	0.714285714285714	0.785714285714284	3	3	40000	3	54	0	1	1	120	6.43	77
2	0.25	0.785714285714284	2	2	6000	0	93	0	0	1	180	3	85
1	1	0.785714285714284	3	3	25000	1	35	1	0	1	120	3	83
1	0.666666666666667	0.499999999999996	1	2	10000	1	51	0	1	2	180	4.14	99
2	0.333333333333333	0.785714285714284	3	3	26000	1	43	0	1	1	120	2.5	80
2	1.66666666666667	0.785714285714284	3	3	21000	0	37	0	1	2	60	1.86	73
1	0.25	0.624999999999997	3	3	10000	2	27	1	1	2	360	1.43	39
2	0.4	0.785714285714284	2	2	1600	0	66	0	1	1	240	3.71	105
1	1.5	0.624999999999997	3	3	20000	2	44	0	1	1	180	2.86	79
1	0.666666666666667	0.399999999999997	1	1	16000	0	78	0	1	1	300	3	88
1	1.5	0.499999999999996	2	2	11500	2	37	0	3	2	180	0.14	78
2	1	0.785714285714284	3	3	30000	2	30	0	0	1	480	3	76
2	1	0.785714285714284	2	2	20000	0	84	0	0	2	480	2.86	81
2	1	0.785714285714284	3	3	40000	1	35	0	1	1	360	4	29
1	0.666666666666667	0.624999999999997	2	2	17000	0	73	0	0	2	120	0.71	73
1	0.333333333333333	0.785714285714284	3	3	12000	1	27	0	3	3	600	0.43	68
2	4	0.624999999999997	2	2	20000	0	36	0	3	2	540	1.71	40
2	0.333333333333333	0.785714285714284	3	3	15000	1	28	0	2	1	420	3.5	76
2	0.333333333333333	0.624999999999997	2	2	12000	1	53	0	1	2	180	1.86	85
2	0.75	0.785714285714284	3	3	37000	1	26	0	1	2	240	3	106
1	1.33333333333333	0.624999999999997	1	1	10000	2	39	1	2	1	120	0.29	81
1	0.5	0.624999999999997	3	3	15000	3	41	0	1	2	120	2.43	114
1	1.33333333333333	0.785714285714284	3	3	40000	3	37	0	1	1	120	1.71	85
2	0.75	0.785714285714284	2	2	16000	0	73	0	1	1	120	1.71	90
1	0.5	0.785714285714284	2	2	20000	3	38	1	2	1	660	0.21	87
2	0.5	0.499999999999996	2	1	20000	0	69	0	2	1	120	1.43	90
1	0.5	0.785714285714284	3	3	27000	1	33	0	2	3	360	2	56
1	1	0.785714285714284	2	2	16000	0	70	0	1	2	300	1.36	109
2	0.5	0.499999999999996	1	1	10000	1	69	0	2	2	480	0.71	34
1	1.25	0.499999999999996	2	2	20000	2	40	0	0	2	480	2.93	95
2	1.5	0.318181818181815	2	2	15000	1	40	0	1	2	180	1.43	90
1	0.25	0.785714285714284	2	2	8500	0	71	0	1	2	180	7	89
2	1.33333333333333	0.624999999999997	2	2	23000	3	32	0	1	2	120	3	78
2	0.5	0.785714285714284	2	2	40000	0	66	2	1	2	120	2.71	40
2	1.33333333333333	0.785714285714284	3	2	34000	0	46	0	1	1	120	2.29	74
2	0.4	0.785714285714284	3	3	40000	2	42	0	0	2	300	1.71	74
2	1	0.318181818181815	3	3	16000	1	30	0	0	2	300	0	38
1	0.333333333333333	0.785714285714284	3	3	28000	3	32	0	1	2	300	2	86
2	0.666666666666667	0.785714285714284	3	3	47000	2	29	0	2	2	240	1	69
2	0.25	0.785714285714284	3	3	18000	1	66	0	1	2	300	0.93	101
2	0.166666666666667	0.785714285714284	3	3	8600	0	68	0	1	1	240	5	85
1	1.5	0.785714285714284	3	3	21000	2	27	0	0	1	60	0.93	50
2	0.333333333333333	0.785714285714284	3	2	30000	3	30	1	0	3	720	8	77
2	0.285714285714286	0.785714285714284	3	3	47000	0	59	0	2	1	120	6	67
2	1	0.624999999999997	1	1	18000	0	64	0	1	1	300	0.43	103
2	0.857142857142857	0.785714285714284	3	3	50000	2	35	0	0	2	120	5	85
1	1.2	0.624999999999997	2	2	17000	2	43	1	1	1	180	2.43	82
2	0.25	0.785714285714284	2	2	6300	1	66	0	1	3	180	3.71	27
2	1	0.499999999999996	3	3	45000	1	37	0	1	1	300	1.57	82
2	1	0.624999999999997	3	2	14000	0	63	0	0	2	240	3.57	102
2	0.75	0.785714285714284	2	2	2000	1	44	0	1	2	120	0.86	72
2	0.5	0.785714285714284	3	3	7000	0	36	0	1	2	120	2.57	49
1	3	0.499999999999996	3	3	12000	1	50	0	1	2	120	3.86	62
2	2.5	0.624999999999997	2	2	10000	1	36	0	1	2	300	2.57	84
2	1.33333333333333	0.624999999999997	3	3	30000	2	36	1	1	2	480	6	71
2	2.5	0.399999999999997	2	2	8000	2	37	0	2	1	120	0.14	88
1	0.75	0.785714285714284	2	2	14000	1	61	0	2	1	540	0.57	96
2	0.5	0.785714285714284	3	3	22000	3	27	0	2	1	360	3	63
1	1.33333333333333	0.785714285714284	2	2	60000	3	39	0	1	2	660	1.29	120
2	0.5	0.624999999999997	2	2	10000	0	70	0	1	1	180	4	194
1	1.33333333333333	0.499999999999996	3	3	26000	2	42	0	2	1	120	0.79	103
2	0.2	0.785714285714284	3	3	9000	0	91	0	1	1	660	2.86	102
2	1.5	0.785714285714284	3	3	16000	1	41	0	1	2	120	0.86	81
1	0.5	0.785714285714284	2	2	8000	1	68	1	2	1	720	2.43	124
1	1.33333333333333	0.785714285714284	2	2	45000	3	41	0	1	1	300	1.86	96
1	0.2	0.785714285714284	3	3	23000	1	36	1	0	2	240	3.43	72
2	1	0.499999999999996	2	2	14000	0	67	0	1	1	120	2.57	49
2	2.5	0.318181818181815	3	2	9000	0	29	0	1	2	300	0.43	59
1	1	0.785714285714284	3	3	25000	1	45	0	1	2	240	2.86	65
1	0.666666666666667	0.785714285714284	3	3	20000	1	27	2	2	3	300	2.57	41
2	0.25	0.785714285714284	3	3	8700	0	70	0	1	1	360	2	65
1	0.333333333333333	0.624999999999997	2	2	12000	3	64	0	2	2	180	3.86	154
2	0.666666666666667	0.785714285714284	3	3	72000	3	37	1	1	1	360	4	62
2	1	0.785714285714284	3	3	8000	1	28	0	2	2	420	2.57	68
1	0.666666666666667	0.624999999999997	3	3	15000	1	61	0	0	3	240	1.43	97
1	0.25	0.785714285714284	3	3	20000	2	52	0	1	1	600	3	282
2	0.5	0.624999999999997	3	3	8100	0	80	0	1	1	360	0.86	67
2	2	0.499999999999996	3	3	20000	1	42	0	3	2	180	1.43	80
2	0.5	0.785714285714284	3	3	23000	2	39	1	3	1	600	0.86	70
2	0.5	0.624999999999997	1	1	5000	0	77	0	1	1	1080	2	109
2	1	0.785714285714284	3	3	25000	1	35	0	1	3	120	0.86	73
2	0.5	0.785714285714284	3	3	35000	0	62	1	1	2	300	2.5	25
2	0.25	0.399999999999997	1	1	8000	0	82	0	1	1	240	1.71	65
2	1	0.785714285714284	3	3	80000	2	51	0	1	3	300	4	67
2	0.4	0.785714285714284	2	2	35000	3	62	0	1	1	480	0.86	110
2	1	0.499999999999996	3	3	60000	0	54	0	1	1	120	1.71	104
1	1	0.318181818181815	1	1	16000	2	68	0	1	2	180	0.86	33
1	0.75	0.785714285714284	3	2	20000	1	28	1	1	2	420	5	76
2	0.8	0.785714285714284	3	3	25000	2	27	0	1	1	300	2	66
1	0.5	0.785714285714284	3	3	70000	3	30	0	1	1	480	4	58
2	0.666666666666667	0.785714285714284	3	3	65000	0	50	0	1	2	300	3.43	74
2	0.2	0.785714285714284	3	3	20000	2	58	0	0	1	420	5	85
2	0.666666666666667	0.785714285714284	3	3	20000	2	47	0	0	1	180	1.43	92
1	1.5	0.624999999999997	3	3	46000	0	69	0	2	2	180	3	103
2	1	0.785714285714284	3	3	10000	3	27	0	0	2	60	1.71	85
2	1.33333333333333	0.785714285714284	2	3	27000	1	40	0	3	1	180	3.29	77
2	3	0.249999999999993	2	2	8000	1	38	0	2	2	300	3	78
2	0.333333333333333	0.785714285714284	3	3	22000	3	50	0	1	1	480	0.64	96
1	0.5	0.785714285714284	3	3	8300	0	69	0	2	1	120	0.86	93
1	1	0.785714285714284	3	3	15000	0	30	2	1	1	240	2.29	64
2	1.5	0.499999999999996	2	2	20000	0	57	0	0	1	480	2.43	212
1	0.5	0.785714285714284	3	3	25000	2	35	0	1	1	480	2.79	86
1	0.5	0.785714285714284	3	3	90000	2	61	0	1	1	300	3.43	62
2	0.2	0.785714285714284	3	3	22000	0	70	0	1	2	180	1.43	35
2	0.666666666666667	0.785714285714284	1	1	19000	0	66	0	2	2	240	3	91
1	1.33333333333333	0.785714285714284	3	3	72000	2	46	0	1	1	120	0.64	89
2	0.333333333333333	0.785714285714284	2	2	7000	0	68	0	1	3	60	1.29	75
2	0.666666666666667	0.785714285714284	3	3	15000	2	32	0	1	2	120	2.57	103
2	1	0.785714285714284	3	2	30000	1	28	0	2	2	120	1.43	86
1	0.666666666666667	0.785714285714284	3	3	85000	3	56	1	2	2	300	1.93	89
2	1.33333333333333	0.785714285714284	3	3	28000	0	27	0	1	2	120	1.5	41
2	0.25	0.499999999999996	2	2	16000	3	61	1	1	2	120	0.86	194
2	0.4	0.785714285714284	3	3	60000	2	60	1	1	2	120	2	86
1	0.166666666666667	0.624999999999997	3	3	50000	3	50	1	0	1	120	0.93	83
2	0.666666666666667	0.624999999999997	2	2	21000	1	36	0	1	2	120	0.29	73
2	1	0.785714285714284	3	3	45000	1	46	0	2	1	180	1	89
2	0.666666666666667	0.785714285714284	3	3	80000	2	74	0	2	2	300	4	44
1	0.666666666666667	0.624999999999997	2	2	13000	3	57	1	2	1	420	2.43	85
1	1.33333333333333	0.785714285714284	3	3	30000	3	32	1	1	3	240	2.29	65
2	0.75	0.785714285714284	2	2	16000	1	39	0	1	1	180	1.14	66
2	0.5	0.785714285714284	1	1	12000	0	88	0	1	1	600	1.43	36
1	0.6	0.785714285714284	3	3	60000	2	30	2	2	3	180	2.57	93
1	0.75	0.785714285714284	2	2	45000	0	58	0	1	2	60	4	62
2	1.33333333333333	0.399999999999997	2	2	4000	1	37	0	2	2	120	0.79	52
2	0.25	0.785714285714284	2	2	15000	0	71	0	0	1	240	2.21	200
2	0.5	0.785714285714284	3	3	9000	1	65	0	1	2	300	1.14	66
1	1.33333333333333	0.624999999999997	2	3	20000	3	32	0	3	1	180	4	81
2	1	0.785714285714284	3	3	30000	2	29	0	1	3	210	0.36	60
1	0.5	0.785714285714284	3	3	22000	3	31	1	2	3	720	1.29	62
2	0.333333333333333	0.785714285714284	3	3	30000	0	63	0	1	2	180	3.43	100
1	0.666666666666667	0.785714285714284	3	3	45000	3	26	0	2	3	420	2.21	81
2	1.66666666666667	0.624999999999997	3	2	18000	3	33	0	3	2	180	1.43	66
2	1	0.624999999999997	2	3	40000	0	65	0	1	1	420	0.43	124
1	0.6	0.785714285714284	3	3	38000	2	47	0	1	2	240	5	98
2	1	0.192307692307689	1	1	4000	1	74	0	2	1	120	0.29	86
2	0.5	0.624999999999997	2	2	14000	0	73	0	0	1	120	1.57	37
2	0.5	0.785714285714284	2	2	7000	0	77	0	1	2	240	1.86	90
1	1	0.785714285714284	3	3	45000	3	39	0	1	3	120	4.57	79
2	1.66666666666667	0.624999999999997	3	3	60000	1	31	0	1	3	240	4	114
1	2	0.499999999999996	2	2	5900	0	27	0	1	3	180	0.43	90
2	1	0.624999999999997	3	2	35000	0	66	0	0	1	360	3.43	78
1	1	0.785714285714284	2	2	60000	3	59	0	1	1	600	3.43	115
2	0.4	0.785714285714284	3	2	50000	0	81	0	1	2	180	5	87
2	0.75	0.624999999999997	3	1	30000	3	49	0	1	1	120	3	43
2	1.25	0.624999999999997	3	2	50000	0	69	0	0	1	120	2	86
2	3	0.624999999999997	2	2	20000	3	40	0	1	2	60	2	60
1	0.4	0.785714285714284	3	3	50000	3	26	1	0	2	120	2.29	38
2	1	0.785714285714284	3	3	30000	1	54	0	1	2	180	0.29	69
1	1	0.399999999999997	2	2	12000	3	66	0	1	3	120	0.57	83
2	0.25	0.785714285714284	1	1	16000	0	70	0	2	2	300	6.29	52
1	0.5	0.785714285714284	3	3	40000	1	63	0	0	2	240	0.43	73
2	0.5	0.785714285714284	2	2	7000	0	75	0	1	1	360	2.43	72
2	1.66666666666667	0.499999999999996	1	1	5000	0	37	0	1	1	120	2	69
1	1	0.785714285714284	3	3	38000	3	51	0	1	3	480	7	87
1	1.33333333333333	0.785714285714284	3	3	50000	3	34	0	3	1	480	2.14	81
1	0.5	0.785714285714284	3	3	40000	3	62	1	0	2	360	1.57	83
1	1	0.785714285714284	2	2	17000	0	81	0	1	1	120	2	44
2	0.5	0.785714285714284	2	2	7000	0	71	0	1	1	300	2.57	94
2	0.666666666666667	0.785714285714284	3	3	15000	0	66	0	2	1	120	2.57	103
1	1.5	0.785714285714284	2	3	30000	0	78	1	1	1	300	4	64
2	0.6	0.785714285714284	2	2	5000	3	53	0	0	1	90	2.29	69
1	0.8	0.785714285714284	3	3	46000	0	67	0	1	1	240	1.43	60
2	0.666666666666667	0.624999999999997	2	2	15000	0	64	0	1	1	240	0.07	109
2	1	0.785714285714284	2	2	20000	0	79	0	1	2	210	1.43	102
1	0.5	0.785714285714284	3	3	25000	3	68	0	1	2	120	3	116
2	1.66666666666667	0.624999999999997	1	1	3500	0	50	0	2	1	240	1.14	67
1	0.75	0.785714285714284	2	2	20000	2	51	1	3	1	300	1.07	46
1	0.4	0.785714285714284	3	3	30000	2	40	0	1	2	480	4	91
2	1.33333333333333	0.624999999999997	3	2	15000	0	43	0	1	3	120	2	54
1	1.5	0.499999999999996	2	2	10000	1	44	1	3	1	180	1.86	104
2	1.5	0.624999999999997	3	3	17000	2	31	0	0	2	240	1.71	91
1	0.5	0.785714285714284	3	3	25000	2	41	0	3	3	240	3.29	65
2	0.666666666666667	0.785714285714284	3	3	36000	3	28	0	1	2	600	1.57	73
2	1	0.785714285714284	3	3	55000	1	42	1	3	3	150	1.36	58
2	1	0.624999999999997	3	3	16000	0	38	0	2	2	180	0.86	67
2	0.75	0.785714285714284	1	1	13000	0	66	0	1	1	180	1.64	73
2	0.857142857142857	0.499999999999996	3	3	10000	2	47	0	2	2	180	0.86	70
2	0.6	0.785714285714284	3	3	24000	1	27	0	2	1	180	2.57	79
2	1	0.785714285714284	2	2	5000	2	57	0	1	1	180	1	75
2	1	0.499999999999996	3	3	18000	2	33	0	1	3	120	0.86	54
1	1	0.785714285714284	3	3	18000	2	26	0	2	2	480	2.86	84
1	1	0.785714285714284	3	3	25000	2	29	0	1	3	180	2.86	68
1	0.5	0.318181818181815	1	1	1800	1	68	2	3	2	300	4	216
1	0.25	0.785714285714284	2	2	25000	0	69	0	0	1	240	2	124
1	2.5	0.249999999999993	2	2	12000	0	67	0	2	1	120	0.86	21
1	1	0.624999999999997	1	1	25000	3	74	1	1	3	120	2.43	84
2	0.333333333333333	0.785714285714284	3	3	54000	1	44	0	1	1	540	2.14	91
2	1	0.624999999999997	2	2	70000	1	59	0	1	3	180	1.29	82
2	1.33333333333333	0.624999999999997	3	2	25000	3	26	0	2	3	600	2	73
2	2	0.499999999999996	2	2	9000	0	34	0	1	3	120	2	27
1	1.66666666666667	0.399999999999997	2	2	6000	2	40	0	1	3	300	2.86	56
2	0.666666666666667	0.785714285714284	2	2	12000	0	74	0	0	3	60	0.43	75
2	0.25	0.785714285714284	3	3	15000	0	77	0	3	2	120	4	93
2	0.5	0.249999999999993	2	2	5500	0	53	0	1	1	240	0.43	80
2	2.5	0.499999999999996	2	2	6000	1	38	0	1	1	600	2	81
2	0.6	0.624999999999997	2	2	25000	2	43	0	1	3	180	0.86	79
2	1	0.624999999999997	3	3	8000	0	48	0	1	1	300	0.36	57
2	0.75	0.624999999999997	3	3	35000	0	65	0	1	1	240	2.43	76
2	0.25	0.624999999999997	3	3	22000	1	35	0	1	3	300	1.43	75
1	1	0.624999999999997	1	1	2000	0	52	0	2	1	360	0.86	54
1	2	0.399999999999997	2	2	10000	1	29	2	3	1	180	1	74
2	0.5	0.499999999999996	1	2	23000	1	65	0	1	1	420	0.57	47
1	0.333333333333333	0.624999999999997	3	3	26000	3	30	0	1	3	420	0.86	90
2	0.333333333333333	0.624999999999997	3	3	18000	0	79	0	1	1	360	3	95
1	2	0.785714285714284	3	3	50000	0	26	1	1	2	360	1.14	104
2	0.333333333333333	0.785714285714284	3	3	36000	0	66	0	3	2	180	1.14	94
1	2	0.624999999999997	2	2	16000	3	30	0	2	1	120	0.29	87
2	0.5	0.624999999999997	3	3	15000	0	41	0	1	3	90	1.71	42
1	0.25	0.624999999999997	3	3	10000	1	27	0	0	2	60	1.29	91
2	2	0.624999999999997	1	2	10000	0	29	0	1	3	240	0.71	79
2	1	0.624999999999997	2	2	4000	2	37	0	1	3	300	0.57	82
2	0.75	0.785714285714284	2	2	12000	3	41	0	1	1	120	1	85
2	0.5	0.785714285714284	3	3	25000	0	88	0	0	1	360	1.14	130
2	0.8	0.785714285714284	3	2	60000	2	35	0	2	1	360	0.64	69
2	0.25	0.624999999999997	2	2	7000	2	56	0	1	2	180	2.43	81
2	0.666666666666667	0.499999999999996	3	3	10000	0	60	0	1	1	300	1.29	64
1	0.5	0.785714285714284	2	2	30000	0	75	0	2	2	300	1.71	122
2	0.5	0.785714285714284	2	2	20000	0	58	0	1	1	180	5	84
2	1	0.785714285714284	3	3	40000	3	43	2	2	3	480	4	84
1	0.5	0.499999999999996	2	2	5600	1	56	1	1	2	300	0.71	81
1	1.33333333333333	0.624999999999997	3	3	19000	1	36	0	0	2	300	0.43	70
2	0.333333333333333	0.624999999999997	2	2	6000	0	66	0	1	1	360	0.86	73
2	2	0.399999999999997	3	3	4000	2	26	1	1	1	60	0.29	45
2	1	0.624999999999997	3	2	20000	3	39	0	2	3	60	1.43	54
2	1	0.624999999999997	2	2	8700	1	61	0	1	1	300	2.14	71
2	0.4	0.785714285714284	3	3	35000	1	70	0	1	2	120	2	58
1	0.666666666666667	0.785714285714284	3	3	20000	3	34	0	1	2	480	4	89
2	0.666666666666667	0.399999999999997	2	2	15000	1	49	0	2	1	120	1.43	64
2	0.666666666666667	0.624999999999997	3	3	20000	2	28	1	1	1	30	0.57	75
2	0.4	0.785714285714284	2	1	14000	3	44	0	0	1	300	0.57	67
1	1.5	0.624999999999997	2	2	15000	3	55	0	1	3	180	1	64
2	1	0.624999999999997	2	2	10000	1	39	1	1	3	240	0.29	56
2	3	0.785714285714284	3	3	19000	1	47	0	1	1	180	2.86	74
2	3	0.399999999999997	2	2	13000	2	55	0	2	2	60	0.29	94
2	0.5	0.785714285714284	3	3	20000	1	57	0	1	1	900	0.57	30
2	0.166666666666667	0.624999999999997	3	3	26000	0	79	0	2	2	270	2.43	82
2	0.666666666666667	0.785714285714284	3	3	20000	1	39	0	2	2	540	2.43	75
1	1	0.624999999999997	2	2	15000	0	56	0	1	2	240	0	94
2	1	0.624999999999997	3	3	21000	1	30	0	3	3	180	4	77
2	1	0.785714285714284	3	3	35000	0	54	0	1	2	180	4	76
2	0.666666666666667	0.624999999999997	3	3	120000	3	66	0	1	1	600	3	68
2	1	0.624999999999997	3	3	20000	0	65	0	0	1	240	2	68
1	4	0.318181818181815	3	3	14000	3	26	0	1	1	360	1.57	66
1	1	0.624999999999997	2	3	5000	1	38	0	1	2	180	2.86	69
2	0.75	0.624999999999997	2	2	12000	0	58	0	1	1	240	0.04	76
1	2	0.499999999999996	2	2	39000	3	33	0	1	1	600	0.86	80
2	0.25	0.624999999999997	2	2	10000	0	76	1	1	1	120	1.71	65
2	0.333333333333333	0.785714285714284	3	3	15000	1	39	0	3	2	180	2.14	84
2	0.5	0.785714285714284	3	3	15000	0	56	0	0	1	120	6.29	67
2	0.8	0.624999999999997	3	3	40000	1	36	0	1	1	420	2.86	95
1	1	0.318181818181815	3	3	15000	0	27	0	2	1	360	0.43	65
2	0.25	0.624999999999997	2	2	8000	0	64	1	1	1	240	2	71
2	1.33333333333333	0.192307692307689	3	3	8900	0	54	0	1	2	120	0.29	91
2	0.6	0.624999999999997	2	2	6000	1	42	0	1	1	180	1.14	61
2	0.666666666666667	0.399999999999997	3	3	35000	1	32	1	1	1	720	2	71
1	0.666666666666667	0.785714285714284	2	2	20000	2	72	1	0	3	120	2.14	88
1	1.66666666666667	0.624999999999997	2	2	20000	3	40	0	1	1	180	1.57	81
2	1.25	0.499999999999996	2	3	20000	3	37	2	2	2	30	4	29
2	1.8	0.624999999999997	3	3	12000	0	37	0	1	1	420	1.43	83
2	1.5	0.624999999999997	2	1	14400	1	47	0	1	1	30	0.43	60
2	1.5	0.624999999999997	2	2	18000	0	35	0	1	1	120	0.43	231
2	0.333333333333333	0.785714285714284	3	3	16000	1	57	0	1	1	480	1.29	97
2	1.33333333333333	0.785714285714284	3	3	75000	2	39	0	1	3	600	1.57	79
2	0.333333333333333	0.624999999999997	2	2	14000	0	66	0	0	2	240	0.86	57
2	0.75	0.624999999999997	3	3	45000	3	38	0	3	2	60	3	70
2	1	0.624999999999997	3	2	20000	0	42	0	1	2	60	0.57	61
2	1	0.624999999999997	1	1	15000	0	60	0	0	1	240	3	110
1	0.666666666666667	0.785714285714284	3	3	17000	0	71	0	1	1	240	0.43	93
2	1.5	0.785714285714284	2	1	70000	3	58	0	1	2	240	1.43	69
2	1	0.785714285714284	2	3	15000	1	66	1	0	3	180	5	87
1	0.5	0.624999999999997	1	1	25000	1	68	1	1	2	300	2.57	96
2	2	0.785714285714284	2	2	16000	0	65	0	0	1	1439	0.43	114
1	0.333333333333333	0.499999999999996	3	3	15000	0	72	0	1	1	120	1.57	87
2	0.333333333333333	0.192307692307689	1	1	8200	0	61	0	1	2	60	0.14	100
1	1	0.785714285714284	3	3	50000	2	33	1	1	1	420	2.07	63
2	1.5	0.624999999999997	3	2	0	3	44	0	1	1	120	1.71	60
1	0.75	0.785714285714284	3	2	18000	3	34	2	1	3	360	4	76
1	1.33333333333333	0.785714285714284	3	3	38000	3	54	0	0	2	420	0.86	68
2	0.333333333333333	0.785714285714284	3	3	20000	0	70	0	0	1	180	2	62
2	0.333333333333333	0.624999999999997	2	2	12000	1	56	0	0	2	180	1.5	73
1	1	0.624999999999997	3	3	30000	3	31	1	1	2	600	0.29	59
1	0.2	0.785714285714284	3	3	60000	0	55	0	1	3	240	1.86	120
2	0.666666666666667	0.785714285714284	3	2	20000	0	59	0	0	1	360	0.71	167
2	0.285714285714286	0.785714285714284	3	3	15000	3	57	0	3	3	120	2.86	83
1	2	0.624999999999997	3	3	30000	3	31	0	1	3	120	0.71	88
2	0.4	0.624999999999997	2	2	16000	0	68	0	1	1	90	1	86
2	0.666666666666667	0.399999999999997	1	1	19000	0	81	0	0	1	300	1.14	57
1	0.333333333333333	0.785714285714284	3	3	40000	3	48	2	1	2	180	2	79
1	0.75	0.624999999999997	3	2	50000	1	31	2	1	1	180	1.14	89
1	0.5	0.624999999999997	2	2	10000	2	31	0	0	2	60	1.14	50
2	1.5	0.249999999999993	2	2	4000	1	34	0	1	2	180	1	55
1	0.666666666666667	0.785714285714284	3	3	20000	3	45	0	1	3	300	0.71	82
2	1.5	0.249999999999993	2	2	5000	1	39	0	1	1	120	1.86	45
1	2	0.499999999999996	2	2	20000	1	63	0	3	1	180	2	58
2	1	0.785714285714284	3	2	50000	0	57	0	2	3	120	6	59
1	0.166666666666667	0.624999999999997	3	3	45000	2	34	1	1	3	360	2.43	73
1	7	0.249999999999993	2	2	5600	1	37	0	2	2	180	0.11	74
1	1	0.499999999999996	2	2	10000	2	45	1	2	1	840	0.43	74
2	1	0.499999999999996	3	3	20000	0	32	2	3	1	480	2	75
1	1	0.785714285714284	3	3	16000	2	32	0	0	1	180	3.57	70
2	3	0.624999999999997	3	3	15000	0	34	0	1	1	180	2.07	88
2	3	0.624999999999997	3	2	10000	0	31	0	1	1	120	3.43	66
2	0.5	0.785714285714284	3	3	30000	0	82	0	0	2	120	2	91
1	1.66666666666667	0.499999999999996	2	2	25000	1	32	0	1	2	120	1	88
2	1	0.785714285714284	3	3	20000	1	45	0	1	2	300	4	67
2	0.25	0.785714285714284	3	3	6000	0	71	0	0	1	900	1.86	158
1	0.5	0.624999999999997	3	3	23000	1	64	2	1	2	120	1	298
2	0.2	0.785714285714284	3	3	16000	0	76	1	3	1	600	2	69
2	3	0.624999999999997	3	3	12000	1	34	0	1	1	120	3.57	214
2	1.66666666666667	0.624999999999997	2	2	10000	0	39	0	1	1	120	1.86	74
2	2	0.399999999999997	1	2	12000	0	69	0	1	1	120	1.14	60
1	0.666666666666667	0.785714285714284	2	2	20000	3	53	0	1	1	90	2.43	115
1	1	0.499999999999996	1	1	10000	3	70	0	1	1	180	2.14	192
1	1	0.399999999999997	2	2	38000	1	60	0	1	3	120	0.71	73
2	1.66666666666667	0.399999999999997	3	3	30000	0	37	0	1	2	180	4	85
2	1.33333333333333	0.624999999999997	3	3	36000	2	42	0	1	1	480	2.57	78
1	0.333333333333333	0.785714285714284	3	3	15000	1	36	0	1	1	300	1.86	64
1	1	0.785714285714284	2	2	20000	3	35	0	2	2	840	3.57	67
1	0.5	0.624999999999997	2	2	20000	0	79	0	2	1	360	2.86	61
1	0.5	0.624999999999997	3	3	15000	2	53	0	1	1	360	2.43	75
2	1.33333333333333	0.785714285714284	3	3	40000	2	42	2	1	2	300	1	39
1	0.2	0.399999999999997	3	3	23000	1	62	0	1	2	360	1.64	70
1	1.5	0.624999999999997	3	3	20000	2	37	1	2	3	600	0.43	89
2	0.25	0.785714285714284	3	3	25000	2	46	2	0	1	720	6	100
1	8	0.499999999999996	3	3	16000	3	39	0	2	2	120	3.71	65
1	1	0.624999999999997	2	2	12000	3	57	0	1	2	60	1.71	74
1	0.75	0.624999999999997	1	1	6000	3	46	0	3	3	180	0.43	122
2	0.666666666666667	0.785714285714284	3	2	16000	0	63	0	2	1	480	0.43	116
1	1	0.785714285714284	2	2	22000	0	78	0	1	1	180	1.86	34
2	1	0.192307692307689	1	1	3500	0	69	0	0	1	540	0	75
2	1	0.499999999999996	3	3	32000	1	27	0	1	2	60	0.71	70
1	2	0.499999999999996	3	3	17000	3	40	0	1	1	180	0.79	88
1	1	0.785714285714284	3	3	35000	3	36	1	2	3	120	1.57	68
1	1.33333333333333	0.499999999999996	2	2	15000	3	45	0	1	2	240	0.43	97
2	0.5	0.785714285714284	2	2	12000	0	49	0	1	1	120	0.43	58
2	2	0.624999999999997	3	3	3000	2	37	0	3	2	480	0.43	60
1	0.333333333333333	0.785714285714284	3	3	100000	2	58	0	1	3	420	2.57	120
2	1	0.624999999999997	2	2	9000	0	79	0	0	2	240	4.14	112
1	0.666666666666667	0.785714285714284	1	1	37000	3	72	0	2	1	480	1.29	121
2	2	0.499999999999996	1	1	10000	0	45	0	1	1	120	0.29	91
1	1	0.785714285714284	3	3	40000	0	43	0	1	2	60	2.86	120
1	1	0.785714285714284	3	3	10000	3	32	2	1	3	420	1.29	92
1	3.5	0.399999999999997	2	2	15000	2	31	0	1	3	180	0.21	62
2	1.5	0.499999999999996	2	2	4500	0	41	0	2	1	180	2.86	58
2	0.333333333333333	0.785714285714284	3	3	20000	0	64	0	1	1	120	1.57	75
1	1	0.499999999999996	3	3	68000	3	32	2	1	1	420	0.86	94
2	0.666666666666667	0.785714285714284	3	3	55000	1	43	0	0	2	360	1.14	67
1	0.666666666666667	0.785714285714284	2	2	11000	1	36	0	1	2	120	1	82
2	2.66666666666667	0.249999999999993	2	2	19000	0	33	0	1	3	300	0.89	61
2	2	0.624999999999997	3	3	15000	0	33	0	1	1	120	0.71	62
2	1	0.785714285714284	3	3	32000	1	37	0	0	2	60	2	39
1	1.33333333333333	0.624999999999997	2	2	15000	1	46	1	1	2	240	0	62
2	0.25	0.785714285714284	3	3	15000	0	66	0	0	1	300	0	92
2	0.8	0.624999999999997	3	1	16500	1	26	0	1	1	90	1.43	43
1	1	0.399999999999997	2	2	60000	3	43	0	0	1	240	3.14	90
2	0.25	0.785714285714284	3	3	20000	1	55	0	0	2	240	5	73
2	3	0.624999999999997	2	1	15000	1	27	0	1	2	300	1.57	77
2	3	0.318181818181815	1	1	3000	0	38	0	0	2	15	0.14	80
2	0.333333333333333	0.624999999999997	1	1	8000	0	72	0	1	2	60	5	81
1	1	0.318181818181815	2	2	15000	3	48	0	1	3	300	0.57	105
1	1	0.624999999999997	3	3	45000	3	31	0	2	3	300	1	69
1	0.8	0.624999999999997	2	2	22000	2	36	0	1	1	240	0.14	76
1	1	0.499999999999996	2	2	14000	2	30	0	0	2	120	0.14	69
2	1	0.624999999999997	3	1	38000	0	63	0	1	1	180	1.43	59
2	1	0.624999999999997	3	3	13000	2	28	0	1	1	420	0.71	154
1	0.2	0.624999999999997	1	1	6000	0	74	0	1	2	120	2	81
2	0.5	0.399999999999997	3	3	35000	0	54	1	2	1	120	2	62
1	0.5	0.624999999999997	3	3	16000	0	81	1	0	2	120	1	89
1	1.25	0.785714285714284	3	3	50000	3	41	1	1	3	120	1.86	89
1	1	0.249999999999993	1	1	9000	3	53	0	1	1	120	1.14	77
1	0.666666666666667	0.624999999999997	2	2	15000	2	47	0	1	1	120	1.57	96
2	1	0.785714285714284	3	3	40000	0	66	0	1	1	300	1	81
1	0.333333333333333	0.785714285714284	3	3	16000	0	70	0	0	1	360	1.86	106
2	1.66666666666667	0.399999999999997	3	3	25000	2	46	0	1	1	180	0.43	84
1	2	0.399999999999997	2	2	14000	2	34	0	1	3	120	1.29	89
2	1	0.624999999999997	1	1	8000	0	84	0	1	2	180	2.29	66
1	0.75	0.624999999999997	2	2	6155	0	54	0	0	1	180	0.57	201
2	0.375	0.624999999999997	3	3	50000	0	47	0	0	1	360	4	65
1	0.666666666666667	0.624999999999997	2	2	20000	1	50	0	1	2	300	0.57	94
1	0.5	0.785714285714284	2	2	15000	1	78	0	1	1	180	2.14	72
1	0.5	0.624999999999997	1	1	15000	0	79	0	2	1	300	2	74
2	2.5	0.624999999999997	3	2	30000	1	37	0	1	2	120	0.57	38
2	0.666666666666667	0.785714285714284	3	3	100000	3	33	0	0	2	360	1.71	86
1	1	0.499999999999996	2	2	15000	2	54	0	1	2	150	0	96
1	0.571428571428571	0.785714285714284	3	3	47000	3	60	0	1	1	300	7	65
2	1.5	0.499999999999996	2	2	22000	0	29	0	1	2	180	0.71	63
2	1	0.624999999999997	1	1	11000	0	62	0	1	2	120	0.21	93
2	0.75	0.499999999999996	3	2	12000	1	33	0	1	1	240	1	72
1	0.333333333333333	0.624999999999997	3	3	55000	0	58	0	0	1	840	4	137
2	1.33333333333333	0.624999999999997	3	2	24000	1	29	0	1	1	1080	2.29	70
2	0.333333333333333	0.785714285714284	3	3	20000	3	41	2	1	2	90	5	81
2	1	0.624999999999997	2	2	13000	0	59	0	1	2	120	0.86	92
2	1.33333333333333	0.499999999999996	3	3	10000	1	40	0	1	1	360	1.86	75
2	2	0.785714285714284	3	2	35000	3	30	0	1	2	180	1	67
2	2	0.499999999999996	2	2	0	0	46	0	1	2	180	1.57	52
2	2.5	0.499999999999996	3	3	20000	0	31	0	1	2	360	0.71	45
1	0.8	0.785714285714284	3	3	50000	2	46	0	1	2	540	0.36	72
2	0.25	0.499999999999996	3	3	5500	2	64	0	0	1	300	0.86	69
2	4	0.399999999999997	2	1	3600	1	26	0	1	2	120	1.29	116
1	1.66666666666667	0.499999999999996	2	2	22000	0	60	0	0	2	120	4.43	112
1	1	0.624999999999997	1	1	17000	0	39	1	1	1	120	0.57	108
2	1.5	0.624999999999997	3	3	30000	1	27	1	3	2	300	1.57	121
2	1	0.499999999999996	2	2	16500	0	44	0	1	1	120	2	83
1	0.5	0.785714285714284	3	3	35000	0	37	0	1	3	120	5	90
1	0.666666666666667	0.399999999999997	1	1	16000	0	77	0	0	1	180	1	99
2	1	0.624999999999997	2	2	24000	0	37	0	1	1	60	1.29	59
1	1	0.624999999999997	3	3	35000	2	35	0	2	2	180	0.14	87
1	1.33333333333333	0.624999999999997	3	3	30000	1	44	0	1	1	360	0.43	51
1	1	0.399999999999997	2	2	12000	1	34	1	1	2	60	0	67
2	1.33333333333333	0.624999999999997	3	3	11000	2	32	0	0	1	60	1	69
1	3	0.399999999999997	1	1	14000	0	70	0	2	1	600	0	174
2	0.6	0.624999999999997	3	3	18000	0	72	0	1	2	120	1.43	118
1	1.2	0.399999999999997	2	3	35000	1	71	1	3	2	120	1.29	108
2	1.5	0.785714285714284	3	3	40000	3	40	0	1	2	540	4	76
1	3	0.0999999999999991	1	1	3000	3	31	1	1	1	60	1.14	60
2	1.33333333333333	0.624999999999997	3	3	40000	1	26	1	1	2	420	3	60
2	1.16666666666667	0.624999999999997	3	3	48000	1	38	0	1	2	120	0.14	65
2	0.333333333333333	0.785714285714284	2	3	30000	2	59	0	0	1	240	2.29	63
1	0.285714285714286	0.785714285714284	2	3	50000	0	67	0	1	1	300	2.71	120
2	1.33333333333333	0.499999999999996	2	3	26000	1	29	0	3	2	90	2.86	71
1	0.5	0.624999999999997	3	3	3000	3	34	1	2	1	240	1	97
2	0.75	0.624999999999997	3	3	38000	3	57	0	0	2	120	4	106
2	0.666666666666667	0.785714285714284	3	3	12000	0	53	2	2	2	300	0.57	82
1	0.4	0.785714285714284	2	2	60000	2	66	2	1	1	120	1.43	106
2	0.5	0.785714285714284	3	3	28000	1	41	0	0	3	90	0.29	105
1	2	0.624999999999997	1	1	18000	0	55	0	2	2	240	0.86	57
2	0.8	0.785714285714284	3	3	50000	0	26	0	1	1	300	2	96
2	1.66666666666667	0.399999999999997	1	2	15000	0	47	0	3	1	240	5	75
2	0.333333333333333	0.399999999999997	2	2	7500	0	70	0	1	2	120	2	80
2	0.4	0.499999999999996	3	2	16000	1	64	0	2	1	960	3	82
2	0.5	0.785714285714284	3	3	16000	2	30	0	1	3	300	1.71	63
2	1.33333333333333	0.624999999999997	3	3	52000	1	34	0	1	2	120	3	64
1	0.5	0.624999999999997	3	3	40000	3	30	0	1	2	720	1.43	98
1	0.666666666666667	0.624999999999997	3	2	20000	2	30	0	2	1	480	0.57	77
1	1	0.499999999999996	1	1	11000	1	68	0	1	1	120	1.29	131
2	0.2	0.785714285714284	3	3	30000	0	62	0	0	2	360	2.43	94
2	2	0.624999999999997	3	3	5000	0	28	0	1	1	180	0.86	67
2	0.5	0.624999999999997	2	2	20000	3	50	0	1	1	480	1.43	107
2	2	0.399999999999997	3	2	20000	2	45	0	3	2	120	1	70
2	0.666666666666667	0.624999999999997	3	3	20000	2	34	0	1	1	300	1	67
1	1	0.499999999999996	3	3	12000	1	27	0	1	1	120	0.71	22
2	0.5	0.785714285714284	3	3	20000	2	28	2	1	2	360	2.86	68
2	2	0.624999999999997	3	3	10000	1	35	0	1	2	300	0.29	77
2	1	0.318181818181815	3	3	17000	2	36	0	3	1	300	2.14	109
1	0.333333333333333	0.785714285714284	3	3	45000	3	37	1	3	1	360	2.36	86
2	1	0.785714285714284	3	3	22000	3	48	0	0	1	480	2	75
2	1	0.624999999999997	3	2	13000	0	36	1	1	2	120	0	65
1	0.2	0.785714285714284	2	2	5400	2	54	0	1	3	180	2.71	78
1	1	0.399999999999997	1	1	16000	2	66	0	0	1	300	2.57	86
1	0.333333333333333	0.785714285714284	3	3	60000	2	37	1	2	3	120	4	60
1	1	0.399999999999997	2	2	17000	2	35	1	1	2	240	1.57	98
1	1	0.499999999999996	3	2	35000	2	68	0	1	1	240	6	126
2	1.25	0.624999999999997	3	2	35000	1	33	0	3	1	60	0	85
2	1	0.624999999999997	3	3	20000	2	28	0	2	2	120	1.86	87
1	1.5	0.399999999999997	3	3	15000	2	26	0	1	3	300	1	76
2	0.5	0.624999999999997	3	3	16000	1	56	0	0	2	360	4.29	113
1	1.2	0.624999999999997	1	3	37000	3	42	0	1	2	360	2.14	82
1	0.666666666666667	0.624999999999997	2	2	0	1	50	2	1	2	180	1.29	127
2	0.5	0.318181818181815	1	1	13000	0	78	0	0	1	60	1.43	74
2	1	0.399999999999997	3	3	40000	1	60	0	0	2	120	3	107
2	2	0.499999999999996	3	2	10000	1	26	0	1	1	180	0.29	48
1	0.666666666666667	0.785714285714284	3	3	45000	1	58	0	2	3	240	4	133
2	0.666666666666667	0.624999999999997	2	2	35000	0	82	0	2	1	120	1	109
2	1	0.785714285714284	1	3	40000	0	89	0	1	1	840	2.29	111
1	1.5	0.624999999999997	2	2	12000	2	52	1	0	2	120	2.07	28
1	0.5	0.499999999999996	3	3	40000	0	73	0	0	2	180	4	93
2	1	0.499999999999996	1	1	14000	1	72	0	1	1	180	1.43	57
1	2	0.624999999999997	2	2	10000	3	37	1	3	1	480	1.57	57
2	0.25	0.785714285714284	3	3	47000	0	77	0	0	3	240	4	130
2	0.75	0.499999999999996	3	3	28000	3	31	1	0	2	600	2.71	77
2	3	0.399999999999997	2	3	30000	3	26	1	3	1	720	0.43	90
2	0.5	0.785714285714284	3	3	103000	1	26	2	0	3	300	4	87
2	1	0.785714285714284	3	2	20000	1	40	1	1	1	300	0	180
2	1.33333333333333	0.399999999999997	3	2	35000	1	34	0	1	2	180	1.14	76
2	2	0.785714285714284	3	2	27000	0	33	0	1	1	300	2.57	29
1	0.333333333333333	0.624999999999997	2	2	8400	0	74	0	2	2	240	2.14	193
2	1.25	0.624999999999997	2	3	28000	2	51	1	2	2	180	5.5	79
2	2.5	0.624999999999997	1	2	25000	0	40	0	1	1	180	1.29	190
2	1	0.499999999999996	3	3	7800	0	40	0	1	2	480	0.57	86
1	1	0.785714285714284	3	3	9000	1	27	0	1	2	420	1	79
2	1	0.785714285714284	2	3	50000	1	63	0	0	1	420	1.86	121
1	0.2	0.499999999999996	3	3	9000	1	43	0	3	3	120	0.36	100
1	1.33333333333333	0.399999999999997	3	3	45000	3	49	0	1	3	240	2.57	56
2	0.666666666666667	0.318181818181815	2	1	9000	0	65	0	1	1	360	4.71	40
2	0.666666666666667	0.785714285714284	3	3	30000	0	26	0	1	3	480	3.86	81
2	1	0.624999999999997	2	2	15000	1	52	0	1	3	120	1.43	97
2	1.5	0.624999999999997	3	3	20000	1	76	0	0	1	180	4	40
1	0.5	0.785714285714284	3	3	0	1	55	0	1	1	60	0.71	115
2	1.25	0.499999999999996	2	2	30000	1	50	0	0	2	120	2	48
2	1.25	0.399999999999997	2	1	10000	1	50	0	1	2	120	2	257
2	0.6	0.624999999999997	2	2	20000	2	41	0	1	1	180	0.14	36
2	1.33333333333333	0.624999999999997	3	3	10000	1	44	0	1	1	120	0.14	109
2	0.166666666666667	0.785714285714284	3	3	9800	2	60	0	0	2	180	4	60
2	0.166666666666667	0.499999999999996	2	2	20000	0	80	0	1	2	420	1.64	45
1	1	0.624999999999997	3	3	18000	1	38	0	1	2	120	0.57	96
1	2	0.318181818181815	2	2	4500	1	41	1	2	2	180	0	47
1	1	0.624999999999997	3	3	48000	3	54	0	0	2	300	2.29	103
2	0.6	0.399999999999997	3	3	70000	2	51	1	3	1	420	1.71	88
2	0.666666666666667	0.785714285714284	3	3	18000	2	36	0	1	2	120	0.86	94
2	1	0.399999999999997	2	2	6000	3	29	0	1	2	120	0.86	77
2	0.666666666666667	0.785714285714284	3	3	50000	2	44	0	1	2	180	0.71	77
1	0.333333333333333	0.785714285714284	3	3	60000	0	77	0	1	2	420	2.71	60
2	0.666666666666667	0.399999999999997	1	1	8000	2	56	1	3	2	120	3	62
2	2	0.785714285714284	2	3	15000	1	48	1	0	2	300	0.86	72
1	0.333333333333333	0.399999999999997	2	2	70000	3	61	0	0	2	120	1.29	101
2	0.333333333333333	0.399999999999997	2	2	22000	0	86	0	0	1	180	3.5	77
2	0.2	0.785714285714284	2	2	8400	0	72	0	2	2	360	2.57	23
2	1.33333333333333	0.399999999999997	2	2	5000	1	33	0	1	3	120	0.29	86
2	0.5	0.399999999999997	3	3	30000	0	57	0	1	2	240	0.29	92
1	2	0.624999999999997	2	2	15000	0	30	0	1	1	300	0.43	24
1	0.2	0.399999999999997	3	3	50000	1	45	2	2	2	300	13.57	194
1	1.66666666666667	0.785714285714284	3	2	35000	1	35	0	1	3	240	1.86	97
1	0.333333333333333	0.785714285714284	3	3	25000	2	34	2	2	2	540	1.86	87
2	0.666666666666667	0.399999999999997	2	2	9000	1	54	0	0	1	240	1.86	127
2	1.25	0.499999999999996	3	2	17000	3	39	0	1	2	240	0.43	80
1	0.666666666666667	0.499999999999996	2	2	70000	3	62	2	1	1	180	2	110
2	1.5	0.624999999999997	2	3	21000	0	58	0	3	1	780	1.29	30
2	1	0.318181818181815	3	3	30000	1	43	0	1	1	60	0.57	79
1	0.666666666666667	0.785714285714284	3	3	16000	0	69	2	1	1	120	2	73
2	1.66666666666667	0.785714285714284	3	1	13000	0	47	0	1	1	300	0.86	84
2	0.5	0.785714285714284	2	2	16000	3	60	0	1	2	240	5	77
2	1.5	0.785714285714284	3	3	15000	2	31	0	1	1	540	1.71	73
1	1	0.399999999999997	3	2	11000	1	26	1	0	3	360	4.71	62
1	0.333333333333333	0.318181818181815	3	3	15000	1	64	1	1	3	240	1.14	106
2	0.333333333333333	0.499999999999996	3	3	20000	0	71	0	0	1	300	5	61
2	0.666666666666667	0.785714285714284	3	2	30000	0	72	0	2	2	420	2	96
1	2	0.785714285714284	2	2	45000	0	52	2	1	2	300	1.14	153
1	1	0.624999999999997	3	3	28000	3	61	1	0	1	600	1	77
2	0.25	0.785714285714284	1	1	30000	0	83	0	1	1	180	2.43	100
1	2.5	0.318181818181815	2	2	13000	2	39	1	3	2	120	0.43	63
2	1	0.785714285714284	3	3	80000	3	47	0	1	1	600	2.29	20
2	1.25	0.624999999999997	3	3	7000	1	34	0	0	2	120	1.14	61
1	1.33333333333333	0.624999999999997	3	3	30000	3	49	1	2	3	120	2.71	58
1	0.166666666666667	0.785714285714284	3	3	0	3	51	1	1	1	600	3.86	86
1	0.333333333333333	0.399999999999997	1	1	14000	0	71	2	1	3	180	0.43	78
1	2	0.399999999999997	2	2	20000	2	47	0	1	3	120	4.86	77
1	0.333333333333333	0.318181818181815	3	3	9000	1	44	1	1	3	180	4.07	63
2	1.33333333333333	0.499999999999996	1	1	20000	0	38	0	1	2	60	2.86	69
2	1	0.785714285714284	3	3	35000	2	54	0	0	1	360	2.86	191
1	0.5	0.624999999999997	2	2	45000	3	46	0	1	3	180	3.43	162
2	1.25	0.785714285714284	3	3	5000	1	42	0	3	3	120	3	63
1	1.25	0.785714285714284	3	3	60000	2	41	1	1	2	120	1.57	58
1	0.5	0.785714285714284	3	3	35000	2	30	2	3	3	360	0.43	69
1	0.5	0.785714285714284	3	3	20000	2	29	1	2	2	60	1.29	63
1	1.33333333333333	0.624999999999997	3	3	20000	1	55	0	0	3	240	0.86	104
2	1.33333333333333	0.318181818181815	2	2	24000	0	51	0	1	2	240	1.14	43
1	0.666666666666667	0.499999999999996	2	2	4500	1	40	0	1	2	60	2.86	67
1	0.666666666666667	0.318181818181815	2	2	7000	3	43	0	2	1	150	1.29	87
2	0.333333333333333	0.499999999999996	3	3	32000	2	57	0	3	2	360	1.29	105
1	1.5	0.318181818181815	2	2	1000	2	38	1	1	2	480	0	124
2	2	0.399999999999997	2	1	15000	3	52	0	1	3	240	0.71	73
2	2	0.318181818181815	2	2	6000	1	52	0	2	3	60	2.71	72
1	2	0.318181818181815	2	2	18000	1	33	0	3	1	300	0.57	80
2	0.25	0.785714285714284	3	3	12000	0	60	0	1	1	540	2	72
2	1.25	0.624999999999997	3	3	0	1	37	0	3	3	120	0.86	20
2	0.5	0.785714285714284	3	3	25000	2	54	0	1	1	360	1.29	97
2	1.33333333333333	0.785714285714284	3	3	40000	3	35	0	2	3	360	3.14	82
2	1.25	0.399999999999997	2	2	7500	1	53	0	1	3	180	1.14	104
2	0.75	0.785714285714284	2	3	40000	1	49	0	0	3	180	3	74
1	2.5	0.499999999999996	2	2	13000	2	44	0	1	1	120	0.14	54
1	1	0.399999999999997	2	2	14000	0	43	1	1	1	720	0.14	194
2	1	0.785714285714284	3	3	24000	0	57	0	1	2	150	0.43	92
2	1.5	0.499999999999996	3	3	50000	1	38	0	1	1	300	3	67
1	0.5	0.785714285714284	2	2	16400	2	80	1	0	3	120	1.71	102
2	1.33333333333333	0.499999999999996	3	3	36000	0	57	0	1	3	180	3.14	46
1	1	0.624999999999997	2	2	15000	2	47	0	1	1	600	0.71	95
1	0.5	0.318181818181815	2	2	9000	2	54	0	2	1	120	0.57	119
2	0.8	0.249999999999993	2	2	6000	1	34	1	3	2	60	0.86	80
2	0.428571428571429	0.785714285714284	3	3	49000	0	64	2	3	1	600	2	34
2	1	0.785714285714284	2	2	8500	0	77	0	1	1	300	1.43	145
1	1.5	0.785714285714284	3	3	60000	2	42	0	1	1	600	3.43	91
2	1	0.399999999999997	3	3	18000	0	26	0	0	1	180	3	104
2	1	0.624999999999997	3	2	9000	2	65	0	1	2	120	2	78
1	1.33333333333333	0.399999999999997	2	2	15000	2	52	1	2	1	240	1.29	36
[truncated: 2,116 more rows]
