# Supplementary material for: Phenotypic decanalization driven by social determinants could explain variance patterns for glycemia in adult urban Argentinian population
Source: Sci Rep. 2022 Jun 27;12:10865. doi: 10.1038/s41598-022-15041-9 (PMC9237041; doi:10.1038/s41598-022-15041-9)
Supplement: Supplementary file 5 — Supplementary Information 4. [file 41598_2022_15041_MOESM5_ESM.xls]

## Sheet: loadings
	Additional File 4. a. Loadings for all the variables in the 8 principal components generated. b. Eigenvalues and Variance Accounted For in the 8 components.
	Variables	Comp1	Comp2	Comp3	Comp4	Comp5	Comp6	Comp7	Comp8
	sex	0.187256	-0.287911	-0.702661	0.074309	-0.0681559	-0.107818	0.191691	0.0638727
	density	-0.0239826	0.646546	-0.376737	-0.00703892	0.266723	-0.233886	-0.133938	0.28313
	utilities	-0.409827	-0.529637	0.145217	-0.0357356	-0.151336	-0.0463143	-0.41656	0.220108
	education_ind	-0.808377	-0.191911	-0.269483	0.102846	-0.0640689	0.256359	0.155087	-0.0636565
	education_HH	-0.795899	-0.246612	-0.231178	0.103507	-0.0664734	0.248103	0.160588	-0.0410698
	income	-0.636023	-0.171357	0.0969132	-0.059915	0.0832941	-0.273443	-0.265309	0.351882
	work_time	-0.565013	0.439342	0.218921	-0.0481001	0.242229	-0.0197546	-0.094196	-0.071903
	age	0.477436	-0.6463	0.310499	-0.0618205	-0.0876811	0.00559104	-0.0446797	0.0658251
	alcohol	-0.228653	0.311819	0.498627	-0.14152	-0.271767	0.0276848	0.548678	0.3613
	salt	-0.123172	0.308517	-0.0765629	0.278121	-0.753039	-0.421367	-0.114235	-0.146644
	phys_activ	-0.244902	0.16442	0.0095888	-0.739078	-0.139916	0.0340147	-0.145526	-0.440867
	sedentarism	-0.27031	-0.154295	0.344158	0.52292	0.311772	-0.349149	0.130327	-0.393252
	daily_fv	-0.139395	-0.403368	-0.125667	-0.456914	0.151812	-0.578109	0.332505	-0.0200137
		Comp1	Comp2	Comp3	Comp4	Comp5	Comp6	Comp7	Comp8
	Eigenvalues	2.66	1.92	1.32	1.16	0.96	0.91	0.82	0.77
	Variance	20.48	14.81	10.2	8.95	7.39	6.97	6.32	5.95
	Cumulative Variance	20.48	32.29	45.48	54.43	61.83	68.8	75.13	81.07
